# Supplementary material for: Antimicrobial resistance among farming communities in Wakiso District, Central Uganda: A knowledge, awareness and practice study
Source: PLoS One. 2023 Jun 2;18(6):e0284822. doi: 10.1371/journal.pone.0284822 (PMC10237438; doi:10.1371/journal.pone.0284822)
Supplement: S1 Data set — The variable names correspond to the questions in the questionnaire in S1. (CSV) [file pone.0284822.s002.csv]

A1_Age;A2_Sex;A3_Marital_status;A4_Education_Level;A5_Tribe;A6_Commonly_Used_Antibiotics;A7_Which_drugs_do_you_see_are_;A8_Main_source_of_income_for_h;A8_Framing_types_specify;A9_Main_Occupation_of_the_hous;A10_Average_Monthly_f_the_Household_UGX;A11a_Main_Animal_Species_Kept/bovine__cattle;A11a_Main_Animal_Species_Kept/caprine__goats;A11a_Main_Animal_Species_Kept/ovine__sheep;A11a_Main_Animal_Sp…
65;male;married;primary;muganda;antibiotics;antipyretics__painkillers;farming;animal_farming_subsistence;unemployed;300000;FALSCH;FALSCH;WAHR;WAHR;WAHR;FALSCH;FALSCH;;maize beans matooke__bananna potatoes vegetables_and_fruits;WAHR;WAHR;FALSCH;WAHR;WAHR;FALSCH;WAHR;FALSCH;FALSCH;yes;no;;;;no;;;;when_i_feel_better;;false;false;malaria fever;FALSCH;FALSCH;FALSCH;FALSCH;WAHR;WAHR;FALSCH;FALSCH;FALSC…	cough	malaria ;to_treat_sick_animals to_prevent_sick_animals_becoming_sick to_fatten_increase_growth_of_the_animals to_kill_ticks_and_other_pests;WAHR;WAHR;WAHR;WAHR;FALSCH;;only_sick_animals;WAHR;FALSCH;FALSCH;FALSCH;;other_farmers;FALSCH;FALSCH;FALSCH;FALSCH;WAHR;FALSCH;;;;;;;;yes;other_farmers;FALSCH;FALSCH;WAHR;FALSCH;FALSCH;;until_the_animal_is_cucred;;animal_attendant;;orally injection with_water…
28;female;married;technical_vocational;muganda;antibiotics;antibiotics;farming;crop_farming_subsistence;self_employed;350000;WAHR;FALSCH;FALSCH;FALSCH;WAHR;FALSCH;FALSCH;;matooke__bananna potatoes others;FALSCH;FALSCH;FALSCH;WAHR;WAHR;FALSCH;FALSCH;FALSCH;WAHR;yes;no;;;;yes;Tinidazole;2x3 for adults	1x3 for children;2x2 for adults	1x1 for children;when_i_feel_better;;true;true;urinary_track_infection__uti cold_and_flu malaria;FALSCH;WAHR;FALSCH;WAHR;FALSCH;WAHR;FALSCH;FALSCH;FALSCH;FALSCH;FALSCH;FALSCH;;;;;;doctor pharmacist;WAHR;WAHR;FALSCH;FALSCH;FALSCH;FALSCH;FALSCH;true;true;true;true;true;true;true;true;strongly_agree;agree_slightly;strongly_agree;strongly_agree;strongly_agree;agree_slightly;strongly_agree;strongly_ag…	OTC LA-30mls;to_treat_sick_animals;WAHR;FALSCH;FALSCH;FALSCH;FALSCH;;only_sick_animals;WAHR;FALSCH;FALSCH;FALSCH;;veterinary_worker;WAHR;FALSCH;FALSCH;FALSCH;FALSCH;FALSCH;;they_are_more_effective;FALSCH;FALSCH;WAHR;FALSCH;;yes;veterinary_worker;WAHR;FALSCH;FALSCH;FALSCH;FALSCH;;as_recommended_by_the_provider;;veterinary_worker;;injection;FALSCH;WAHR;FALSCH;FALSCH;FALSCH;;;as_per_advice_of_a_vete…
70;female;widowed;none;muganda;antipyretics__pain_killers;antimalarials;farming;crop_farming_subsistence;unemployed;50000;WAHR;FALSCH;FALSCH;FALSCH;FALSCH;FALSCH;FALSCH;;matooke__bananna maize vegetables_and_fruits others;WAHR;FALSCH;FALSCH;WAHR;FALSCH;FALSCH;WAHR;FALSCH;WAHR;yes;no;;;;no;;;;when_medicine_i_bought_is_half;;false;false;cold_and_flu dairrhoea fever malaria measles body_aches headac…	nalongo;to_treat_sick_animals to_kill_ticks_and_other_pests to_prevent_sick_animals_becoming_sick;WAHR;WAHR;FALSCH;WAHR;FALSCH;;only_sick_animals;WAHR;FALSCH;FALSCH;FALSCH;;other_farmers;FALSCH;FALSCH;FALSCH;FALSCH;WAHR;FALSCH;;;;;;;;yes;veterinary_worker;WAHR;FALSCH;FALSCH;FALSCH;FALSCH;;as_recommended_by_the_provider;;animal_attendant;;injection with_water with_feeds orally;WAHR;WAHR;WAHR;WAHR;…
45;male;married;primary;muganda;antimicrobial;antipyretics__painkillers;farming;animal_farming_subsistence;unemployed;150000;WAHR;WAHR;WAHR;FALSCH;WAHR;FALSCH;FALSCH;;vegetables_and_fruits matooke__bananna;FALSCH;FALSCH;FALSCH;WAHR;FALSCH;FALSCH;WAHR;FALSCH;FALSCH;yes;yes;Norotraz	roket	jembe;After 2weeks;2 sprays;yes;Coartem;When sick;3 to 4 tablets;others;Following doctors advice;false;false;malaria skin_or_wound fever body_aches headaches;FALSCH;FALSCH;FALSCH;FALSCH;WAHR;WAHR;FALSCH;WAHR;FALSCH;WAHR;WAHR;FALSCH;antibiotics_resistance;FALSCH;FALSCH;FALSCH;WAHR;veterinarian media;FALSCH;FALSCH;FALSCH;WAHR;FALSCH;WAHR;FALSCH;don_t_know;don_t_know;true;true;false;don_t_know;true;…
29;male;married;o__level;muganda;antipyretics__pain_killers;other_antimicrobials;business;;unemployed;300000;WAHR;WAHR;FALSCH;FALSCH;WAHR;FALSCH;FALSCH;;g_nuts beans matooke__bananna vegetables_and_fruits;FALSCH;WAHR;WAHR;WAHR;FALSCH;FALSCH;WAHR;FALSCH;FALSCH;yes;yes;Nalongo	roket	mululuza;Not sure;2times;yes;Panadol	septrin;When sick;3times a day;when_i_feel_better;;true;true;malaria;FALSCH;FALSCH;FALSCH;FALSCH;FALSCH;WAHR;FALSCH;FALSCH;FALSCH;FALSCH;FALSCH;FALSCH;antibiotic_resistance drug_resistance_1;WAHR;FALSCH;WAHR;FALSCH;doctor media veterinarian;WAHR;FALSCH;FALSCH;WAHR;FALSCH;WAHR;FALSCH;true;false;true;true;false;don_t_know;true;true;agree_slightly;agree_slightly;disagree_strongly;strongly_agree;stro…
32;female;married;o__level;muganda;antibiotics;antimalarials;business;;unemployed;1000000;FALSCH;FALSCH;FALSCH;WAHR;WAHR;FALSCH;FALSCH;;vegetables_and_fruits matooke__bananna beans others;FALSCH;WAHR;FALSCH;WAHR;FALSCH;FALSCH;WAHR;FALSCH;WAHR;yes;yes;Tetracycline	noromectrin	wormseed;Weekly;It depends on the animals;yes;Fansida;When sick ;At least everyday ;when_i_feel_better;;false;false;body_aches headaches;FALSCH;FALSCH;FALSCH;FALSCH;FALSCH;FALSCH;FALSCH;FALSCH;FALSCH;WAHR;WAHR;FALSCH;antibiotic_resistance superbugs drug_resistance_1;WAHR;WAHR;WAHR;FALSCH;doctor pharmacist family_members_or_friend media specific_campaign veterinarian;WAHR;WAHR;WAHR;WAHR;WAHR;WAHR;…
60;male;married;primary;others;antimicrobial;antibiotics;farming;animal_farming_subsistence;unemployed;20000;WAHR;WAHR;FALSCH;FALSCH;FALSCH;FALSCH;FALSCH;;matooke__bananna potatoes vegetables_and_fruits others;FALSCH;FALSCH;FALSCH;WAHR;WAHR;FALSCH;WAHR;FALSCH;WAHR;yes;yes;Liver purse	alberfuse;After 2weeks;According to it's body weight ;no;;;;when_i_feel_better;;false;false;urinary_track_infection__uti;FALSCH;WAHR;FALSCH;FALSCH;FALSCH;FALSCH;FALSCH;FALSCH;FALSCH;FALSCH;FALSCH;FALSCH;antibiotics_resistance;FALSCH;FALSCH;FALSCH;WAHR;veterinarian;FALSCH;FALSCH;FALSCH;FALSCH;FALSCH;WAHR;FALSCH;true;true;false;true;false;false;true;true;strongly_agree;neither_agree_nor_disagree;st…
35;female;married;primary;muganda;antibiotics;antimalarials;business;;unemployed;80000;FALSCH;WAHR;WAHR;FALSCH;FALSCH;FALSCH;FALSCH;;vegetables_and_fruits maize beans g_nuts matooke__bananna potatoes yams others;WAHR;WAHR;WAHR;WAHR;WAHR;FALSCH;WAHR;WAHR;WAHR;yes;yes;Roket	dythane;During weeding;When they're pests;yes;Septrine;When sick ;once;when_i_get_reactions_from_it;;false;false;cold_and_flu;FALSCH;FALSCH;FALSCH;WAHR;FALSCH;FALSCH;FALSCH;FALSCH;FALSCH;FALSCH;FALSCH;FALSCH;antibiotic_resistance superbugs drug_resistance_1 antibiotics_resistance;WAHR;WAHR;WAHR;WAHR;media veterinarian;FALSCH;FALSCH;FALSCH;WAHR;FALSCH;WAHR;FALSCH;true;false;true;true;false;false;t…
47;male;married;primary;muganda;antibiotics;antipyretics__painkillers;business;;unemployed;400000;;;;;;;;;potatoes vegetables_and_fruits others;FALSCH;FALSCH;FALSCH;FALSCH;WAHR;FALSCH;WAHR;FALSCH;WAHR;yes;yes;Mancozable	drasamectrine;After 4or 7days;A full spray;yes;Mabendazole;During deworming;2tablets;when_medicine_i_bought_is_half;;false;false;measles skin_or_wound sore_throat body_aches headaches;FALSCH;FALSCH;FALSCH;FALSCH;FALSCH;FALSCH;WAHR;WAHR;WAHR;WAHR;WAHR;FALSCH;antibiotic_resistance superbugs drug_resistance_1 antibiotics_resistance;WAHR;WAHR;WAHR;WAHR;media veterinarian;FALSCH;FALSCH;FALSCH;WAHR;FAL…
42;female;married;o__level;muganda;antipyretics__pain_killers;antibiotics;farming;animal_farming_subsistence;unemployed;120000;WAHR;WAHR;FALSCH;WAHR;WAHR;FALSCH;FALSCH;;matooke__bananna potatoes vegetables_and_fruits others beans maize;WAHR;WAHR;FALSCH;WAHR;WAHR;FALSCH;WAHR;FALSCH;WAHR;yes;no;;;;no;;;;when_i_feel_better;;false;false;headaches body_aches;FALSCH;FALSCH;FALSCH;FALSCH;FALSCH;FALSCH;F…	vitamin;to_treat_sick_animals to_prevent_sick_animals_becoming_sick to_fatten_increase_growth_of_the_animals to_kill_ticks_and_other_pests;WAHR;WAHR;WAHR;WAHR;FALSCH;;only_sick_animals;WAHR;FALSCH;FALSCH;FALSCH;;veterinary_worker;WAHR;FALSCH;FALSCH;FALSCH;FALSCH;FALSCH;;;;;;;;yes;other_farmers;FALSCH;FALSCH;WAHR;FALSCH;FALSCH;;as_long_as_i_can_afford;;animal_attendant;;orally injection with_water…
35;female;married;primary;muganda;antipyretics__pain_killers;antimalarials;farming;animal_farming_subsistence;unemployed;400000;FALSCH;FALSCH;FALSCH;WAHR;WAHR;FALSCH;FALSCH;;matooke__bananna beans maize vegetables_and_fruits;WAHR;WAHR;FALSCH;WAHR;FALSCH;FALSCH;WAHR;FALSCH;FALSCH;yes;no;;;;no;;;;when_i_feel_better;;don_t_know;false;malaria fever;FALSCH;FALSCH;FALSCH;FALSCH;WAHR;WAHR;FALSCH;FALSCH;…	vitamin	tonmiks;to_treat_sick_animals to_prevent_sick_animals_becoming_sick to_fatten_increase_growth_of_the_animals to_kill_ticks_and_other_pests;WAHR;WAHR;WAHR;WAHR;FALSCH;;only_sick_animals all_animals_of_the_same_species;WAHR;WAHR;FALSCH;FALSCH;;other_farmers;FALSCH;FALSCH;FALSCH;FALSCH;WAHR;FALSCH;;;;;;;;yes;other_farmers;FALSCH;FALSCH;WAHR;FALSCH;FALSCH;;until_the_package_is_empty;;owner_of_the_ani…
38;male;married;technical_vocational;muganda;antipyretics__pain_killers;antimalarials;formal_employment;;civil_servant;1000000;FALSCH;FALSCH;FALSCH;WAHR;FALSCH;FALSCH;FALSCH;;matooke__bananna potatoes vegetables_and_fruits maize yams;WAHR;FALSCH;FALSCH;WAHR;WAHR;FALSCH;WAHR;WAHR;FALSCH;yes;no;;;;no;;;;when_the_medium__full_dose__is;;true;false;malaria measles skin_or_wound sore_throat body_aches …	vitamin	;to_treat_sick_animals to_prevent_sick_animals_becoming_sick to_fatten_increase_growth_of_the_animals to_kill_ticks_and_other_pests;WAHR;WAHR;WAHR;WAHR;FALSCH;;only_sick_animals;WAHR;FALSCH;FALSCH;FALSCH;;veterinary_worker;WAHR;FALSCH;FALSCH;FALSCH;FALSCH;FALSCH;;;;;;;;yes;other_farmers veterinary_worker;WAHR;FALSCH;WAHR;FALSCH;FALSCH;;until_the_package_is_empty;;member_of_the_household;;orally i…
46;male;married;primary;muganda;antipyretics__pain_killers;antibiotics;farming;animal_farming_subsistence;unemployed;500000;WAHR;FALSCH;FALSCH;FALSCH;WAHR;FALSCH;FALSCH;;matooke__bananna potatoes vegetables_and_fruits beans maize;WAHR;WAHR;FALSCH;WAHR;WAHR;FALSCH;WAHR;FALSCH;FALSCH;yes;yes;Taktic	norbrook	duodip;Weekly ;A litre;no;;;;when_medicine_i_bought_is_half;;false;false;dairrhoea;FALSCH;FALSCH;WAHR;FALSCH;FALSCH;FALSCH;FALSCH;FALSCH;FALSCH;FALSCH;FALSCH;FALSCH;antibiotic_resistance superbugs drug_resistance_1 antibiotics_resistance;WAHR;WAHR;WAHR;WAHR;doctor veterinarian;WAHR;FALSCH;FALSCH;FALSCH;FALSCH;WAHR;FALSCH;true;false;false;false;false;true;true;true;strongly_agree;strongly_agree;st…
26;female;married;a__level;muganda;antipyretics__pain_killers;antibiotics;farming;animal_farming_subsistence;unemployed;150000;FALSCH;WAHR;FALSCH;FALSCH;WAHR;FALSCH;FALSCH;;matooke__bananna;FALSCH;FALSCH;FALSCH;WAHR;FALSCH;FALSCH;FALSCH;FALSCH;FALSCH;yes;yes;Vitamin	for coccidioisis and deworming;After one month ;Weekly;no;;;;when_i_feel_better;;false;false;urinary_track_infection__uti dairrhoea cold_and_flu fever malaria measles skin_or_wound sore_throat body_aches headaches;FALSCH;WAHR;WAHR;WAHR;WAHR;WAHR;WAHR;WAHR;WAHR;WAHR;WAHR;FALSCH;antibiotic_resistance;WAHR;FALSCH;FALSCH;FALSCH;pharmacist;FALSCH;WAHR;FALSCH;FALSCH;FALSCH;FALSCH;FALSCH;false;true;fals…
40;male;married;o__level;muganda;antimicrobial;antimalarials;farming;animal_farming_subsistence;unemployed;300000;WAHR;WAHR;WAHR;WAHR;WAHR;FALSCH;FALSCH;;others potatoes matooke__bananna;FALSCH;FALSCH;FALSCH;WAHR;WAHR;FALSCH;FALSCH;FALSCH;WAHR;yes;yes;Vitamin	vitalex	for deworming	;Monthly ;It depends on the drug and animal ;yes;Panadol ;When sick ;2tablets;when_the_medium__full_dose__is;;false;false;urinary_track_infection__uti dairrhoea cold_and_flu fever malaria;FALSCH;WAHR;WAHR;WAHR;WAHR;WAHR;FALSCH;FALSCH;FALSCH;FALSCH;FALSCH;FALSCH;antibiotic_resistance superbugs drug_resistance_1 antibiotics_resistance;WAHR;WAHR;WAHR;WAHR;media veterinarian;FALSCH;FALSCH;FALSCH;WAHR…
34;female;married;technical_vocational;munyankole;antimicrobial;antimalarials;farming;animal_farming_subsistence;house_wife;100000;WAHR;FALSCH;FALSCH;FALSCH;FALSCH;FALSCH;FALSCH;;others potatoes maize beans vegetables_and_fruits matooke__bananna;WAHR;WAHR;FALSCH;WAHR;WAHR;FALSCH;WAHR;FALSCH;WAHR;yes;yes;Taktic	Deo Dip;Twice a week ;I bottle is used twice ;yes;Panadol ;Pain;2tablets;others;Following doctors directions;false;false;headaches body_aches sore_throat;FALSCH;FALSCH;FALSCH;FALSCH;FALSCH;FALSCH;FALSCH;FALSCH;WAHR;WAHR;WAHR;FALSCH;antibiotic_resistance superbugs drug_resistance_1;WAHR;WAHR;WAHR;FALSCH;media veterinarian;FALSCH;FALSCH;FALSCH;WAHR;FALSCH;WAHR;FALSCH;true;false;true;true;false;true…
52;female;married;none;muganda;antibiotics;antimalarials;farming;animal_farming_subsistence;unemployed;50000;WAHR;WAHR;FALSCH;FALSCH;FALSCH;FALSCH;FALSCH;;maize g_nuts beans potatoes vegetables_and_fruits matooke__bananna;WAHR;WAHR;WAHR;WAHR;WAHR;FALSCH;WAHR;FALSCH;FALSCH;yes;no;;;;no;;;;when_medicine_i_bought_is_half;;false;false;cold_and_flu;FALSCH;FALSCH;FALSCH;WAHR;FALSCH;FALSCH;FALSCH;FALSCH…
35;male;married;technical_vocational;muganda;antibiotics;antibiotics;self_employment;;self_employed;1000000;WAHR;WAHR;WAHR;WAHR;WAHR;WAHR;FALSCH;;matooke__bananna vegetables_and_fruits;FALSCH;FALSCH;FALSCH;WAHR;FALSCH;FALSCH;WAHR;FALSCH;FALSCH;yes;no;;;;no;;;;when_medicine_i_bought_is_half;;false;false;dairrhoea;FALSCH;FALSCH;WAHR;FALSCH;FALSCH;FALSCH;FALSCH;FALSCH;FALSCH;FALSCH;FALSCH;FALSCH;dru…
39;female;married;o__level;muganda;antibiotics;antipyretics__painkillers;farming;crop_farming_subsistence;civil_servant;500000;WAHR;FALSCH;FALSCH;FALSCH;WAHR;WAHR;FALSCH;;potatoes beans others;FALSCH;WAHR;FALSCH;FALSCH;WAHR;FALSCH;FALSCH;FALSCH;WAHR;yes;yes;Duodip 55% EC;Spray;5ml-10ml;yes;Panadol	ibrufen;Oral;2x3 for adults;when_the_medium__full_dose__is;;true;true;urinary_track_infection__uti dairrhoea cold_and_flu malaria skin_or_wound sore_throat body_aches;FALSCH;WAHR;WAHR;WAHR;FALSCH;WAHR;FALSCH;WAHR;WAHR;WAHR;FALSCH;FALSCH;;;;;;doctor;WAHR;FALSCH;FALSCH;FALSCH;FALSCH;FALSCH;FALSCH;false;true;false;true;true;true;true;true;disagree_slightly;strongly_agree;strongly_agree;strongly_agre…
46;female;married;primary;muganda;antipyretics__pain_killers;antibiotics;business;;self_employed;100000;FALSCH;FALSCH;FALSCH;WAHR;WAHR;FALSCH;FALSCH;;matooke__bananna beans maize potatoes;WAHR;WAHR;FALSCH;WAHR;WAHR;FALSCH;FALSCH;FALSCH;FALSCH;yes;no;;;;yes;Amoxyln	septrine;Oral;2x3 for adults;when_i_feel_better;;false;false;cold_and_flu malaria;FALSCH;FALSCH;FALSCH;WAHR;FALSCH;WAHR;FALSCH;FALSCH;FALSCH;FALSCH;FALSCH;FALSCH;;;;;;family_members_or_friend doctor;WAHR;FALSCH;WAHR;FALSCH;FALSCH;FALSCH;FALSCH;true;true;don_t_know;true;true;don_t_know;true;true;strongly_agree;strongly_agree;disagree_strongly;strongly_agree;strongly_agree;strongly_agree;strongly_a…
35;female;married;a__level;muganda;antipyretics__pain_killers;antipyretics__painkillers;formal_employment;;self_employed;150000;FALSCH;WAHR;FALSCH;WAHR;WAHR;FALSCH;FALSCH;;beans g_nuts potatoes;FALSCH;WAHR;WAHR;FALSCH;WAHR;FALSCH;FALSCH;FALSCH;FALSCH;yes;yes;Easy Grow	Dudu Cyper 5%EC;Spray;30-40gms	apply every 7-14days;yes;Quaterm(Lumartem)	Metro;Oral;2x3 for Metro in adults;when_i_feel_better;;false;false;dairrhoea malaria cold_and_flu fever;FALSCH;FALSCH;WAHR;WAHR;WAHR;WAHR;FALSCH;FALSCH;FALSCH;FALSCH;FALSCH;FALSCH;;;;;;doctor;WAHR;FALSCH;FALSCH;FALSCH;FALSCH;FALSCH;FALSCH;true;true;true;true;true;true;true;true;disagree_slightly;strongly_agree;disagree_strongly;strongly_agree;agree_slightly;strongly_agree;strongly_agree;strongly_…	SyperTix 10%EC for my pigs;to_treat_sick_animals to_kill_ticks_and_other_pests;WAHR;FALSCH;FALSCH;WAHR;FALSCH;;all_animals__different_species;FALSCH;FALSCH;WAHR;FALSCH;;veterinary_drugshop;FALSCH;WAHR;FALSCH;FALSCH;FALSCH;FALSCH;;easily_available;WAHR;FALSCH;FALSCH;FALSCH;;yes;veterinary_worker other_farmers;WAHR;FALSCH;WAHR;FALSCH;FALSCH;;until_the_animal_is_cucred as_recommended_by_the_provider…
39;female;divorced_or_seperated;o__level;muganda;antipyretics__pain_killers;antipyretics__painkillers;farming;crop_farming_subsistence;unemployed;350000;FALSCH;FALSCH;FALSCH;WAHR;WAHR;WAHR;FALSCH;;beans g_nuts matooke__bananna potatoes yams;FALSCH;WAHR;WAHR;WAHR;WAHR;FALSCH;FALSCH;WAHR;FALSCH;yes;yes;Duducyper	Urea;Spray;Can't see;yes;Panadol	dycronofenacol;Oral;1 for adults;when_i_feel_better;;false;false;malaria cold_and_flu;FALSCH;FALSCH;FALSCH;WAHR;FALSCH;WAHR;FALSCH;FALSCH;FALSCH;FALSCH;FALSCH;FALSCH;;;;;;specific_campaign family_members_or_friend;FALSCH;FALSCH;WAHR;FALSCH;WAHR;FALSCH;FALSCH;true;true;true;false;true;don_t_know;true;true;disagree_slightly;agree_slightly;disagree_slightly;strongly_agree;strongly_agree;strongly_agr…
66;female;widowed;primary;muganda;antipyretics__pain_killers;antimalarials;farming;crop_farming_subsistence;unemployed;220000;FALSCH;FALSCH;FALSCH;WAHR;WAHR;FALSCH;FALSCH;;beans matooke__bananna potatoes others;FALSCH;WAHR;FALSCH;WAHR;WAHR;FALSCH;FALSCH;FALSCH;WAHR;no;no;;;;yes;Dolutegravir 50m;Oral;1x1;when_the_medium__full_dose__is;;don_t_know;don_t_know;malaria;FALSCH;FALSCH;FALSCH;FALSCH;FALS…	the veterinary worker does it;only_sick_animals;WAHR;FALSCH;FALSCH;FALSCH;;;;;;;;;;others;FALSCH;FALSCH;FALSCH;WAHR;I have never used human drugs on animals;yes;other_farmers veterinary_worker;WAHR;FALSCH;WAHR;FALSCH;FALSCH;;as_recommended_by_the_provider;;veterinary_worker;;with_feeds;FALSCH;FALSCH;FALSCH;WAHR;FALSCH;;;my_own_judgement;;other;FALSCH;FALSCH;FALSCH;FALSCH;FALSCH;FALSCH;WAHR;Veteri…
70;male;married;primary;muganda;antibiotics;antimalarials;farming;crop_farming_subsistence;unemployed;300000;FALSCH;FALSCH;FALSCH;WAHR;FALSCH;FALSCH;FALSCH;;matooke__bananna beans g_nuts potatoes maize;WAHR;WAHR;WAHR;WAHR;WAHR;FALSCH;FALSCH;FALSCH;FALSCH;no;no;;;;yes;Septrine;Oral;Can't tell;when_the_medium__full_dose__is;;true;true;cold_and_flu malaria fever;FALSCH;FALSCH;FALSCH;WAHR;WAHR;WAHR;F…	The veterinary worker does it;to_treat_sick_animals;WAHR;FALSCH;FALSCH;FALSCH;FALSCH;;only_sick_animals;WAHR;FALSCH;FALSCH;FALSCH;;veterinary_worker;WAHR;FALSCH;FALSCH;FALSCH;FALSCH;FALSCH;;others;FALSCH;FALSCH;FALSCH;WAHR;I don't them;yes;veterinary_worker;WAHR;FALSCH;FALSCH;FALSCH;FALSCH;;as_recommended_by_the_provider;;veterinary_worker;;injection;FALSCH;WAHR;FALSCH;FALSCH;FALSCH;;;manufacture…
29;female;married;o__level;muganda;antipyretics__pain_killers;antimalarials;self_employment;;self_employed;150000;FALSCH;FALSCH;FALSCH;FALSCH;WAHR;FALSCH;FALSCH;;matooke__bananna beans;FALSCH;WAHR;FALSCH;WAHR;FALSCH;FALSCH;FALSCH;FALSCH;FALSCH;yes;yes;Trimoxol-vet;Oral;Add 5litrs of water and give birds for 5dys;yes;Pyroxcm;Oral;1x3;when_i_feel_better;;true;true;malaria;FALSCH;FALSCH;FALSCH;FALSC…
64;female;married;none;muganda;antipyretics__pain_killers;antipyretics__painkillers;farming;crop_farming_subsistence;unemployed;700000;WAHR;FALSCH;FALSCH;WAHR;FALSCH;FALSCH;FALSCH;;beans maize potatoes g_nuts matooke__bananna;WAHR;WAHR;WAHR;WAHR;WAHR;FALSCH;FALSCH;FALSCH;FALSCH;yes;no;;;;yes;Coldafex;Oral;2x2 for adults;when_the_medium__full_dose__is;;true;true;cold_and_flu malaria skin_or_wound …
55;female;divorced_or_seperated;primary;muganda;antipyretics__pain_killers;antimalarials;business;;self_employed;20000;FALSCH;FALSCH;FALSCH;WAHR;WAHR;FALSCH;FALSCH;;matooke__bananna potatoes maize;WAHR;FALSCH;FALSCH;WAHR;WAHR;FALSCH;FALSCH;FALSCH;FALSCH;yes;no;;;;no;;;;when_i_feel_better;;false;false;malaria;FALSCH;FALSCH;FALSCH;FALSCH;FALSCH;WAHR;FALSCH;FALSCH;FALSCH;FALSCH;FALSCH;FALSCH;;;;;;do…
59;female;divorced_or_seperated;primary;muganda;antipyretics__pain_killers;antimalarials;business;;self_employed;100000;FALSCH;FALSCH;FALSCH;WAHR;FALSCH;FALSCH;FALSCH;;others;FALSCH;FALSCH;FALSCH;FALSCH;FALSCH;FALSCH;FALSCH;FALSCH;WAHR;no;no;;;;yes;Ibrufen;Oral;2x2 for adults;when_i_feel_better;;false;true;malaria;FALSCH;FALSCH;FALSCH;FALSCH;FALSCH;WAHR;FALSCH;FALSCH;FALSCH;FALSCH;FALSCH;FALSCH;;…
50;female;divorced_or_seperated;o__level;muganda;antipyretics__pain_killers;antipyretics__painkillers;farming;crop_farming_subsistence;unemployed;220000;FALSCH;FALSCH;FALSCH;WAHR;FALSCH;FALSCH;FALSCH;;others matooke__bananna;FALSCH;FALSCH;FALSCH;WAHR;FALSCH;FALSCH;FALSCH;FALSCH;WAHR;yes;no;;;;no;;;;when_i_get_reactions_from_it;;true;true;sore_throat headaches body_aches;FALSCH;FALSCH;FALSCH;FALSC…
40;female;married;none;muganda;antipyretics__pain_killers;antipyretics__painkillers;farming;crop_farming_commercial;unemployed;400000;WAHR;FALSCH;FALSCH;WAHR;WAHR;FALSCH;FALSCH;;matooke__bananna potatoes maize beans;WAHR;WAHR;FALSCH;WAHR;WAHR;FALSCH;FALSCH;FALSCH;FALSCH;yes;no;;;;no;;;;when_i_feel_better;;false;false;headaches malaria body_aches;FALSCH;FALSCH;FALSCH;FALSCH;FALSCH;WAHR;FALSCH;FALS…
39;female;married;primary;muganda;antipyretics__pain_killers;antibiotics;farming;crop_farming_subsistence;others;230000;WAHR;FALSCH;FALSCH;WAHR;FALSCH;FALSCH;FALSCH;;potatoes others;FALSCH;FALSCH;FALSCH;FALSCH;WAHR;FALSCH;FALSCH;FALSCH;WAHR;yes;no;;;;no;;;;when_the_medium__full_dose__is;;true;true;malaria body_aches skin_or_wound;FALSCH;FALSCH;FALSCH;FALSCH;FALSCH;WAHR;FALSCH;WAHR;FALSCH;WAHR;FAL…
45;female;divorced_or_seperated;technical_vocational;muganda;antipyretics__pain_killers;antimalarials;business;;unemployed;300000;WAHR;WAHR;WAHR;FALSCH;WAHR;FALSCH;FALSCH;;matooke__bananna others potatoes;FALSCH;FALSCH;FALSCH;WAHR;WAHR;FALSCH;FALSCH;FALSCH;WAHR;yes;no;;;;no;;;;others;I normally use herbal;don_t_know;don_t_know;fever skin_or_wound;FALSCH;FALSCH;FALSCH;FALSCH;WAHR;FALSCH;FALSCH;WAH…	so I don't know;yes;veterinary_worker other_farmers;WAHR;FALSCH;WAHR;FALSCH;FALSCH;;as_recommended_by_the_provider;;veterinary_worker;;injection;FALSCH;WAHR;FALSCH;FALSCH;FALSCH;;;as_per_advice_of_a_veterinary_;;burned deposited_in_communal_bins_and;WAHR;FALSCH;FALSCH;WAHR;FALSCH;FALSCH;FALSCH;;diseases_such_as_a_cute_respiratory_infe
44;female;married;primary;muganda;antipyretics__pain_killers;antipyretics__painkillers;farming;animal_farming_commercial;civil_servant;230000;FALSCH;FALSCH;FALSCH;WAHR;FALSCH;FALSCH;FALSCH;;others;FALSCH;FALSCH;FALSCH;FALSCH;FALSCH;FALSCH;FALSCH;FALSCH;WAHR;yes;no;;;;no;;;;when_i_get_reactions_from_it;;true;true;malaria;FALSCH;FALSCH;FALSCH;FALSCH;FALSCH;WAHR;FALSCH;FALSCH;FALSCH;FALSCH;FALSCH;FA…
47;female;divorced_or_seperated;primary;others;antibiotics;other_antimicrobials;farming;crop_farming_subsistence;self_employed;200000;FALSCH;FALSCH;FALSCH;WAHR;FALSCH;FALSCH;FALSCH;;potatoes maize others;WAHR;FALSCH;FALSCH;FALSCH;WAHR;FALSCH;FALSCH;FALSCH;WAHR;yes;yes;Yellow powder for tomato;Spray;3 spoons in 10ltr;yes;Citrizine;Oral;1×1;when_the_medium__full_dose__is;;false;false;dairrhoea cold…
32;female;married;o__level;muganda;antibiotics;antibiotics;farming;crop_farming_subsistence;unemployed;100000;FALSCH;FALSCH;FALSCH;FALSCH;FALSCH;FALSCH;WAHR;None;matooke__bananna potatoes beans;FALSCH;WAHR;FALSCH;WAHR;WAHR;FALSCH;FALSCH;FALSCH;FALSCH;yes;no;;;;yes;Corterm;Oral;1x3;when_the_medium__full_dose__is;;false;false;cold_and_flu dairrhoea;FALSCH;FALSCH;WAHR;WAHR;FALSCH;FALSCH;FALSCH;FALSC…
46;female;married;technical_vocational;muganda;antibiotics;antibiotics;formal_employment;;civil_servant;250000;WAHR;FALSCH;FALSCH;FALSCH;FALSCH;FALSCH;FALSCH;;matooke__bananna potatoes others;FALSCH;FALSCH;FALSCH;WAHR;WAHR;FALSCH;FALSCH;FALSCH;WAHR;yes;yes;Powder yellow;Spray;Don't know;yes;Amoxyl;Oral;2x4;when_the_medium__full_dose__is;;false;false;urinary_track_infection__uti dairrhoea hiv_aids…
37;female;married;none;muganda;antipyretics__pain_killers;antipyretics__painkillers;farming;animal_farming_commercial;self_employed;800000;WAHR;FALSCH;FALSCH;WAHR;FALSCH;FALSCH;FALSCH;;potatoes others maize;WAHR;FALSCH;FALSCH;FALSCH;WAHR;FALSCH;FALSCH;FALSCH;WAHR;yes;yes;Taktick	liverface;Spray;10mls in5ltrs;no;;;;when_the_medium__full_dose__is;;false;false;malaria cold_and_flu dairrhoea fever skin_or_wound sore_throat body_aches;FALSCH;FALSCH;WAHR;WAHR;WAHR;WAHR;FALSCH;WAHR;WAHR;WAHR;FALSCH;FALSCH;antibiotic_resistance superbugs;WAHR;WAHR;FALSCH;FALSCH;doctor;WAHR;FALSCH;FALSCH;FALSCH;FALSCH;FALSCH;FALSCH;don_t_know;don_t_know;true;true;false;false;true;true;strongly_ag…	taktick;to_prevent_sick_animals_becoming_sick to_kill_ticks_and_other_pests;FALSCH;WAHR;FALSCH;WAHR;FALSCH;;;;;;;;;;;;;;;;;;;;;;yes;veterinary_worker;WAHR;FALSCH;FALSCH;FALSCH;FALSCH;;as_recommended_by_the_provider;;veterinary_worker;;orally;WAHR;FALSCH;FALSCH;FALSCH;FALSCH;;no;my_own_judgement;;burned;FALSCH;FALSCH;FALSCH;WAHR;FALSCH;FALSCH;FALSCH;;increased_treatment_costs
43;male;married;o__level;muganda;antipyretics__pain_killers;antipyretics__painkillers;farming;animal_farming_commercial;self_employed;200000;WAHR;FALSCH;FALSCH;WAHR;FALSCH;FALSCH;FALSCH;;potatoes matooke__bananna others;FALSCH;FALSCH;FALSCH;WAHR;WAHR;FALSCH;FALSCH;FALSCH;WAHR;yes;yes;Nortraz;Spray;40mlsx 20 litre;yes;Amoxylicine;Oral;1x2 child;when_the_medium__full_dose__is;;true;true;dairrhoea c…
52;female;married;none;others;antipyretics__pain_killers;antipyretics__painkillers;farming;animal_farming_commercial;self_employed;150000;FALSCH;WAHR;FALSCH;WAHR;WAHR;FALSCH;FALSCH;;maize potatoes others;WAHR;FALSCH;FALSCH;FALSCH;WAHR;FALSCH;FALSCH;FALSCH;WAHR;yes;yes;Powder yellow;Spray;Don't know;yes;Corterm;Oral;3x;when_the_medium__full_dose__is;;true;false;dairrhoea cold_and_flu fever measles…
54;female;married;o__level;munyankole;antipyretics__pain_killers;antipyretics__painkillers;farming;animal_farming_subsistence;civil_servant;300000;FALSCH;FALSCH;FALSCH;WAHR;WAHR;FALSCH;FALSCH;;maize matooke__bananna potatoes;WAHR;FALSCH;FALSCH;WAHR;WAHR;FALSCH;FALSCH;FALSCH;FALSCH;yes;no;;;;no;;;;when_the_medium__full_dose__is;;false;false;dairrhoea cold_and_flu headaches sore_throat;FALSCH;FALSC…
35;female;married;a__level;muganda;antibiotics;antipyretics__painkillers;formal_employment;;civil_servant;300000;FALSCH;FALSCH;FALSCH;FALSCH;WAHR;FALSCH;FALSCH;;matooke__bananna maize potatoes others;WAHR;FALSCH;FALSCH;WAHR;WAHR;FALSCH;FALSCH;FALSCH;WAHR;yes;yes;Locket;Spray;5g in 3ltr;yes;Panadol;Oral;Depends;when_the_medium__full_dose__is;;true;false;dairrhoea fever measles sore_throat;FALSCH;F…
29;female;never_married;technical_vocational;muganda;antipyretics__pain_killers;antipyretics__painkillers;business;;self_employed;2000000;FALSCH;WAHR;FALSCH;WAHR;WAHR;FALSCH;FALSCH;;matooke__bananna potatoes others;FALSCH;FALSCH;FALSCH;WAHR;WAHR;FALSCH;FALSCH;FALSCH;WAHR;yes;yes;Dudo acelamectine;Spray on vegetable;20mlin 10ltr;yes;Cold cap;Syrup;2spoons x3;when_i_feel_better;;true;false;urinary_…
31;female;married;a__level;muganda;antipyretics__pain_killers;antipyretics__painkillers;farming;animal_farming_commercial;civil_servant;600000;FALSCH;FALSCH;FALSCH;WAHR;WAHR;FALSCH;FALSCH;;matooke__bananna vegetables_and_fruits others;FALSCH;FALSCH;FALSCH;WAHR;FALSCH;FALSCH;WAHR;FALSCH;WAHR;yes;yes;Vitamins ;Injection;1ml a month;no;;;;when_the_medium__full_dose__is;;true;true;urinary_track_infec…
28;female;married;o__level;muganda;antibiotics;antipyretics__painkillers;business;;self_employed;100000;FALSCH;FALSCH;FALSCH;FALSCH;WAHR;FALSCH;FALSCH;;potatoes others;FALSCH;FALSCH;FALSCH;FALSCH;WAHR;FALSCH;FALSCH;FALSCH;WAHR;yes;yes;Duducypol;Spray;15l in 20ltr;yes;Corterm;Oral;4x2;when_the_medium__full_dose__is;;false;true;dairrhoea;FALSCH;FALSCH;WAHR;FALSCH;FALSCH;FALSCH;FALSCH;FALSCH;FALSCH;…
30;female;married;technical_vocational;munyankole;antibiotics;other_antimicrobials;business;;self_employed;100000;WAHR;FALSCH;FALSCH;FALSCH;WAHR;FALSCH;FALSCH;;potatoes matooke__bananna others beans;FALSCH;WAHR;FALSCH;WAHR;WAHR;FALSCH;FALSCH;FALSCH;WAHR;yes;yes;Liquid for spraying;Spray;10mls in 10ltr;yes;Cyfroxine;Injection;5 injections;when_the_medium__full_dose__is;;false;false;cold_and_flu da…
55;female;married;primary;muganda;antibiotics;antipyretics__painkillers;farming;crop_farming_commercial;self_employed;50000;FALSCH;WAHR;FALSCH;WAHR;FALSCH;FALSCH;FALSCH;;potatoes vegetables_and_fruits g_nuts;FALSCH;FALSCH;WAHR;FALSCH;WAHR;FALSCH;WAHR;FALSCH;FALSCH;yes;yes;Roket;Spray;30ml in 20ltr;yes;Capsule	ampiclox;Oral;2;when_i_get_reactions_from_it;;true;true;cold_and_flu sore_throat skin_or_wound dairrhoea;FALSCH;FALSCH;WAHR;WAHR;FALSCH;FALSCH;FALSCH;WAHR;WAHR;FALSCH;FALSCH;FALSCH;antibiotic_resistance;WAHR;FALSCH;FALSCH;FALSCH;family_members_or_friend;FALSCH;FALSCH;WAHR;FALSCH;FALSCH;FALSCH;FALSCH;true;true;true;true;don_t_know;don_t_know;don_t_know;don_t_know;agree_slightly;agree_slightly;stro…
42;male;married;primary;muganda;antipyretics__pain_killers;antimalarials;farming;crop_farming_commercial;self_employed;500000;WAHR;WAHR;FALSCH;FALSCH;WAHR;FALSCH;FALSCH;;matooke__bananna potatoes others yams;FALSCH;FALSCH;FALSCH;WAHR;WAHR;FALSCH;FALSCH;WAHR;WAHR;yes;yes;Roket;Spray;50ml in 20lt;yes;Cough syrup;Oral;2.5 ml x3;when_i_feel_better;;false;true;dairrhoea cold_and_flu malaria skin_or_wo…
50;male;married;primary;muganda;antibiotics;antimalarials;business;;self_employed;100000;FALSCH;WAHR;FALSCH;FALSCH;FALSCH;FALSCH;FALSCH;;others;FALSCH;FALSCH;FALSCH;FALSCH;FALSCH;FALSCH;FALSCH;FALSCH;WAHR;yes;yes;Yellow tablet;Injection;2mls ;no;;;;when_the_medium__full_dose__is;;false;true;cold_and_flu dairrhoea sore_throat skin_or_wound urinary_track_infection__uti;FALSCH;WAHR;WAHR;WAHR;FALSCH;…
54;female;never_married;o__level;muganda;antibiotics;other_antimicrobials;farming;crop_farming_commercial;self_employed;200000;FALSCH;FALSCH;FALSCH;WAHR;FALSCH;FALSCH;FALSCH;;potatoes beans others;FALSCH;WAHR;FALSCH;FALSCH;WAHR;FALSCH;FALSCH;FALSCH;WAHR;yes;yes;Liquid	white	gomyclyine;Injection;2mls;yes;Lonart;Oral;4x2;when_the_medium__full_dose__is;;true;true;malaria fever cold_and_flu dairrhoea;FALSCH;FALSCH;WAHR;WAHR;WAHR;WAHR;FALSCH;FALSCH;FALSCH;FALSCH;FALSCH;FALSCH;antibiotic_resistance;WAHR;FALSCH;FALSCH;FALSCH;family_members_or_friend;FALSCH;FALSCH;WAHR;FALSCH;FALSCH;FALSCH;FALSCH;true;false;true;true;true;true;true;don_t_know;strongly_agree;strongly_agree;d…
56;male;married;o__level;muganda;antibiotics;antibiotics;self_employment;;self_employed;200000;WAHR;FALSCH;FALSCH;WAHR;FALSCH;FALSCH;FALSCH;;beans maize others;WAHR;WAHR;FALSCH;FALSCH;FALSCH;FALSCH;FALSCH;FALSCH;WAHR;yes;yes;Chlorpyrifos 500g/l+ cypermethrin 50g/l;Spraying;3CC in 5 litres;no;;;;when_the_medium__full_dose__is;;false;true;malaria cold_and_flu;FALSCH;FALSCH;FALSCH;WAHR;FALSCH;WAHR;F…
48;female;married;o__level;muganda;antibiotics;antimalarials;self_employment;;self_employed;200000;FALSCH;FALSCH;FALSCH;FALSCH;WAHR;FALSCH;FALSCH;;vegetables_and_fruits;FALSCH;FALSCH;FALSCH;FALSCH;FALSCH;FALSCH;WAHR;FALSCH;FALSCH;yes;yes;Ridomil Gold;Spraying;50g/20 litres;no;;;;when_the_medium__full_dose__is;;false;true;cold_and_flu malaria urinary_track_infection__uti;FALSCH;WAHR;FALSCH;WAHR;FA…
60;female;married;o__level;muganda;antimicrobial;antimalarials;self_employment;;self_employed;100000;FALSCH;FALSCH;FALSCH;WAHR;FALSCH;FALSCH;FALSCH;;matooke__bananna;FALSCH;FALSCH;FALSCH;WAHR;FALSCH;FALSCH;FALSCH;FALSCH;FALSCH;yes;yes;Ascalex;Orally;4 table spoons in 20 littres;yes;PCM;Orally;2x3 adults;when_i_feel_better;;false;true;urinary_track_infection__uti cold_and_flu malaria;FALSCH;WAHR;F…
65;male;married;o__level;muganda;antimicrobial;antibiotics;self_employment;;self_employed;180000;WAHR;FALSCH;FALSCH;FALSCH;FALSCH;FALSCH;FALSCH;;others;FALSCH;FALSCH;FALSCH;FALSCH;FALSCH;FALSCH;FALSCH;FALSCH;WAHR;yes;yes;Amitex;Spraying;40ml in 20litres;yes;Ampiclox;Orally;1x4;when_i_get_reactions_from_it;;false;true;malaria cold_and_flu fever;FALSCH;FALSCH;FALSCH;WAHR;WAHR;WAHR;FALSCH;FALSCH;FAL…
50;female;married;primary;muganda;antibiotics;antimalarials;self_employment;;self_employed;160000;WAHR;WAHR;FALSCH;FALSCH;FALSCH;FALSCH;FALSCH;;potatoes matooke__bananna;FALSCH;FALSCH;FALSCH;WAHR;WAHR;FALSCH;FALSCH;FALSCH;FALSCH;yes;yes;Ascalex;Spraying;5mls 20litres;no;;;;when_i_feel_better;;true;true;malaria headaches;FALSCH;FALSCH;FALSCH;FALSCH;FALSCH;WAHR;FALSCH;FALSCH;FALSCH;FALSCH;WAHR;FALS…
30;female;married;o__level;muganda;antimicrobial;antimalarials;self_employment;;self_employed;200000;FALSCH;WAHR;FALSCH;FALSCH;FALSCH;FALSCH;FALSCH;;beans;FALSCH;WAHR;FALSCH;FALSCH;FALSCH;FALSCH;FALSCH;FALSCH;FALSCH;yes;no;;;;yes;Ampicillin;Orally;2.5ml 1x2;when_the_medium__full_dose__is;;true;true;urinary_track_infection__uti malaria measles cold_and_flu;FALSCH;WAHR;FALSCH;WAHR;FALSCH;WAHR;WAHR;…
63;female;widowed;primary;muganda;antibiotics;antimalarials;self_employment;;self_employed;50000;FALSCH;FALSCH;FALSCH;WAHR;WAHR;FALSCH;FALSCH;;potatoes matooke__bananna beans maize g_nuts;WAHR;WAHR;WAHR;WAHR;WAHR;FALSCH;FALSCH;FALSCH;FALSCH;yes;no;;;;yes;Coartem;Orally;4x2 for adults;when_i_feel_better;;true;true;malaria headaches body_aches;FALSCH;FALSCH;FALSCH;FALSCH;FALSCH;WAHR;FALSCH;FALSCH;F…
62;male;married;primary;mukiga;antimicrobial;antimalarials;self_employment;;self_employed;250000;FALSCH;WAHR;FALSCH;WAHR;WAHR;FALSCH;FALSCH;;maize potatoes;WAHR;FALSCH;FALSCH;FALSCH;WAHR;FALSCH;FALSCH;FALSCH;FALSCH;yes;yes;Warmcide;Orally;20mls for 15kg;no;;;;when_i_feel_better;;false;true;measles cold_and_flu;FALSCH;FALSCH;FALSCH;WAHR;FALSCH;FALSCH;WAHR;FALSCH;FALSCH;FALSCH;FALSCH;FALSCH;antibio…	oxytetracycline and lnjectable mult vitamin;to_kill_ticks_and_other_pests to_fatten_increase_growth_of_the_animals;FALSCH;FALSCH;WAHR;WAHR;FALSCH;;;;;;;;;;;;;;;;;;;;;;yes;veterinary_worker;WAHR;FALSCH;FALSCH;FALSCH;FALSCH;;as_recommended_by_the_provider;;veterinary_worker;;orally injection with_water;WAHR;WAHR;WAHR;FALSCH;FALSCH;;no;as_per_advice_of_a_veterinary_;;thrown_in_a_pit_latrine;FALSCH;F…
28;male;married;primary;muganda;antibiotics;antimalarials;self_employment;;self_employed;1000000;FALSCH;FALSCH;FALSCH;WAHR;WAHR;FALSCH;FALSCH;;potatoes vegetables_and_fruits;FALSCH;FALSCH;FALSCH;FALSCH;WAHR;FALSCH;WAHR;FALSCH;FALSCH;yes;no;;;;no;;;;when_the_medium__full_dose__is;;false;true;urinary_track_infection__uti malaria cold_and_flu;FALSCH;WAHR;FALSCH;WAHR;FALSCH;WAHR;FALSCH;FALSCH;FALSCH;…
53;male;married;primary;muganda;antibiotics;antimalarials;self_employment;;self_employed;30000;FALSCH;WAHR;FALSCH;FALSCH;WAHR;FALSCH;FALSCH;;maize beans potatoes;WAHR;WAHR;FALSCH;FALSCH;WAHR;FALSCH;FALSCH;FALSCH;FALSCH;yes;no;;;;yes;Coartem;Orally;4x2 adults;when_i_feel_better;;false;true;malaria urinary_track_infection__uti;FALSCH;WAHR;FALSCH;FALSCH;FALSCH;WAHR;FALSCH;FALSCH;FALSCH;FALSCH;FALSCH…
18;male;never_married;o__level;muganda;antipyretics__pain_killers;antimalarials;self_employment;;self_employed;70000;FALSCH;WAHR;FALSCH;WAHR;FALSCH;FALSCH;FALSCH;;potatoes matooke__bananna maize beans;WAHR;WAHR;FALSCH;WAHR;WAHR;FALSCH;FALSCH;FALSCH;FALSCH;yes;no;;;;yes;Panadol;Orally;2X2;when_the_medium__full_dose__is;;true;true;malaria cold_and_flu headaches;FALSCH;FALSCH;FALSCH;WAHR;FALSCH;WAHR…
57;male;married;primary;muganda;antimicrobial;antimalarials;self_employment;;self_employed;100000;FALSCH;FALSCH;FALSCH;WAHR;WAHR;FALSCH;FALSCH;;potatoes maize beans;WAHR;WAHR;FALSCH;FALSCH;WAHR;FALSCH;FALSCH;FALSCH;FALSCH;yes;yes;Injectable multi vitamin;Injection;5cc;yes;Panadol;Orally;2x3;when_the_medium__full_dose__is;;true;true;malaria cold_and_flu;FALSCH;FALSCH;FALSCH;WAHR;FALSCH;WAHR;FALSCH…
65;female;married;primary;muganda;antipyretics__pain_killers;antimalarials;self_employment;;self_employed;100000;FALSCH;FALSCH;FALSCH;WAHR;FALSCH;FALSCH;FALSCH;;potatoes matooke__bananna;FALSCH;FALSCH;FALSCH;WAHR;WAHR;FALSCH;FALSCH;FALSCH;FALSCH;yes;no;;;;yes;Pyroxicum;Orally;2x3;when_the_medium__full_dose__is;;true;true;malaria cold_and_flu;FALSCH;FALSCH;FALSCH;WAHR;FALSCH;WAHR;FALSCH;FALSCH;FAL…
60;female;widowed;primary;others;antimicrobial;antipyretics__painkillers;self_employment;;self_employed;30000;FALSCH;FALSCH;FALSCH;WAHR;FALSCH;FALSCH;FALSCH;;maize beans matooke__bananna;WAHR;WAHR;FALSCH;WAHR;FALSCH;FALSCH;FALSCH;FALSCH;FALSCH;yes;no;;;;yes;Coartem;Orally;4x2;when_the_medium__full_dose__is;;true;false;malaria;FALSCH;FALSCH;FALSCH;FALSCH;FALSCH;WAHR;FALSCH;FALSCH;FALSCH;FALSCH;FAL…
27;female;married;primary;munyankole;antimicrobial;antipyretics__painkillers;self_employment;;self_employed;250000;WAHR;FALSCH;FALSCH;FALSCH;FALSCH;FALSCH;FALSCH;;matooke__bananna potatoes maize;WAHR;FALSCH;FALSCH;WAHR;WAHR;FALSCH;FALSCH;FALSCH;FALSCH;yes;no;;;;yes;Cloxaclin and Ampiclox;For oral suspension;5 ml x 4;when_the_medium__full_dose__is;;true;true;urinary_track_infection__uti fever mala…
80;female;widowed;primary;muganda;antimicrobial;antibiotics;self_employment;;self_employed;50000;FALSCH;WAHR;FALSCH;FALSCH;FALSCH;FALSCH;FALSCH;;matooke__bananna maize g_nuts potatoes;WAHR;FALSCH;WAHR;WAHR;WAHR;FALSCH;FALSCH;FALSCH;FALSCH;yes;no;;;;no;;;;when_the_medium__full_dose__is;;false;true;urinary_track_infection__uti malaria cold_and_flu;FALSCH;WAHR;FALSCH;WAHR;FALSCH;WAHR;FALSCH;FALSCH;F…
25;female;never_married;o__level;muganda;antipyretics__pain_killers;antimalarials;self_employment;;self_employed;50000;FALSCH;FALSCH;FALSCH;WAHR;WAHR;FALSCH;FALSCH;;vegetables_and_fruits beans;FALSCH;WAHR;FALSCH;FALSCH;FALSCH;FALSCH;WAHR;FALSCH;FALSCH;yes;yes;Dudu acilamycine;Spraying;1ml 20litres;no;;;;when_i_feel_better;;true;true;malaria headaches;FALSCH;FALSCH;FALSCH;FALSCH;FALSCH;WAHR;FALSCH…
45;male;married;o__level;munyankole;antipyretics__pain_killers;antipyretics__painkillers;self_employment;;self_employed;200000;WAHR;WAHR;WAHR;FALSCH;WAHR;FALSCH;WAHR;Turkies;beans vegetables_and_fruits potatoes matooke__bananna;FALSCH;WAHR;FALSCH;WAHR;WAHR;FALSCH;WAHR;FALSCH;FALSCH;no;yes;"Albafas 10%
Dexajet injection solution
Noro cleanse disinfectant
Agrofeed plus foliar fertilizer
Oshothane fungicide";"For agriculture spraying
For animals injections
Albafas for deworming ";"Injections 50mls old ones
Young ones 30 or 40mls";yes;Panadol;Orally;2x3 aday;when_i_feel_better;;true;true;malaria headaches body_aches;FALSCH;FALSCH;FALSCH;FALSCH;FALSCH;WAHR;FALSCH;FALSCH;FALSCH;WAHR;WAHR;FALSCH;antibiotic_resistance drug_resistance_1;WAHR;FALSCH;WAHR;FALSCH;family_members_or_friend;FALSCH;FALSCH;WAHR;FALSCH;FALSCH;FALSCH;FALSCH;true;true;true;true;false;true;true;true;strongly_agree;agree_slightly;agr…
Albafas
;to_treat_sick_animals to_kill_ticks_and_other_pests to_prevent_sick_animals_becoming_sick;WAHR;WAHR;FALSCH;WAHR;FALSCH;;only_sick_animals;WAHR;FALSCH;FALSCH;FALSCH;;human_pharmacy_drug_shop;FALSCH;FALSCH;WAHR;FALSCH;FALSCH;FALSCH;;easily_available others;WAHR;FALSCH;FALSCH;WAHR;They were told by the specialists in cattle;yes;veterinary_worker;WAHR;FALSCH;FALSCH;FALSCH;FALSCH;;until_the_animal_is…
Mistress fungicide
Extreme
Emthen 45";Spraying;"6ml per 20litre for green miracle
30ml per 20litre for extreme";no;;;;when_i_feel_better;;false;true;urinary_track_infection__uti dairrhoea cold_and_flu fever malaria skin_or_wound sore_throat body_aches headaches;FALSCH;WAHR;WAHR;WAHR;WAHR;WAHR;FALSCH;WAHR;WAHR;WAHR;WAHR;FALSCH;antibiotics_resistance;FALSCH;FALSCH;FALSCH;WAHR;others;FALSCH;FALSCH;FALSCH;FALSCH;FALSCH;FALSCH;WAHR;true;false;false;true;false;false;true;true;strong…
50;female;married;none;others;antipyretics__pain_killers;other_antimicrobials;farming;animal_farming_subsistence;self_employed;100000;WAHR;WAHR;FALSCH;FALSCH;FALSCH;FALSCH;FALSCH;;potatoes beans maize;WAHR;WAHR;FALSCH;FALSCH;WAHR;FALSCH;FALSCH;FALSCH;FALSCH;yes;yes;"Hi- tet 120 injection
Sequzene
Multivitamin injection
V multinor";Injections;"10x2.36g sequzene
100ml multivitamin
100ml hi- tet 120
;yes;Sulfur ointment usp
Unisten cream
Panadol
Cloxacilin";Orally and scrubing;1x1 ;when_i_feel_better;;true;false;hiv_aids malaria fever cold_and_flu dairrhoea urinary_track_infection__uti measles skin_or_wound sore_throat body_aches headaches;WAHR;WAHR;WAHR;WAHR;WAHR;WAHR;WAHR;WAHR;WAHR;WAHR;WAHR;FALSCH;drug_resistance_1;FALSCH;FALSCH;WAHR;FALSCH;family_members_or_friend;FALSCH;FALSCH;WAHR;FALSCH;FALSCH;FALSCH;FALSCH;true;true;don_t_know;tr…
73;male;married;o__level;muganda;antibiotics;other_antimicrobials;farming;animal_farming_subsistence;self_employed;40000;WAHR;FALSCH;WAHR;WAHR;FALSCH;FALSCH;FALSCH;;potatoes matooke__bananna beans g_nuts;FALSCH;WAHR;WAHR;WAHR;WAHR;FALSCH;FALSCH;FALSCH;FALSCH;yes;yes;"Oxytetracycline 10%
P-strepnor
Smoothing oil
Norbrook";"Orally
Injections
Spraying";"Oxytetracycline 20mls
Norbrook 2 covers
P_strepnor 20mls old cow young cow 10mls";no;;;;when_the_medium__full_dose__is;;true;true;malaria;FALSCH;FALSCH;FALSCH;FALSCH;FALSCH;WAHR;FALSCH;FALSCH;FALSCH;FALSCH;FALSCH;FALSCH;antibiotics_resistance;FALSCH;FALSCH;FALSCH;WAHR;doctor;WAHR;FALSCH;FALSCH;FALSCH;FALSCH;FALSCH;FALSCH;true;false;true;true;false;don_t_know;don_t_know;don_t_know;strongly_agree;disagree_slightly;strongly_agree;agree_sl…
P-strepnor";to_treat_sick_animals;WAHR;FALSCH;FALSCH;FALSCH;FALSCH;;only_sick_animals;WAHR;FALSCH;FALSCH;FALSCH;;human_pharmacy_drug_shop;FALSCH;FALSCH;WAHR;FALSCH;FALSCH;FALSCH;;others;FALSCH;FALSCH;FALSCH;WAHR;Never heard of this becoz pipo don't use human drugs for animals;yes;veterinary_worker;WAHR;FALSCH;FALSCH;FALSCH;FALSCH;;as_recommended_by_the_provider;;veterinary_worker;;injection;FALSC…
70;male;married;o__level;muganda;antibiotics;other_antimicrobials;farming;animal_farming_subsistence;self_employed;1500000;WAHR;FALSCH;FALSCH;WAHR;FALSCH;FALSCH;FALSCH;;maize beans vegetables_and_fruits matooke__bananna;WAHR;WAHR;FALSCH;WAHR;FALSCH;FALSCH;WAHR;FALSCH;FALSCH;yes;yes;I don't remember and they are done;Orally ;30mls old young 20mls;yes;"Ampiciline
Panadol
Quatum ";Orally;2x3;when_the_medium__full_dose__is;;false;false;malaria cold_and_flu headaches skin_or_wound;FALSCH;FALSCH;FALSCH;WAHR;FALSCH;WAHR;FALSCH;WAHR;FALSCH;FALSCH;WAHR;FALSCH;antibiotics_resistance;FALSCH;FALSCH;FALSCH;WAHR;family_members_or_friend;FALSCH;FALSCH;WAHR;FALSCH;FALSCH;FALSCH;FALSCH;false;true;false;true;false;false;true;f;strongly_agree;strongly_agree;agree_slightly;disagre…
63;female;widowed;primary;muganda;antibiotics;other_antimicrobials;farming;animal_farming_commercial;self_employed;20000;WAHR;FALSCH;WAHR;WAHR;WAHR;FALSCH;FALSCH;;beans matooke__bananna potatoes;FALSCH;WAHR;FALSCH;WAHR;WAHR;FALSCH;FALSCH;FALSCH;FALSCH;no;no;;;;no;;;;when_i_feel_better;;don_t_know;true;any_other_mentioned__specify;FALSCH;FALSCH;FALSCH;FALSCH;FALSCH;FALSCH;FALSCH;FALSCH;FALSCH;FALS…
83;male;married;primary;muganda;antipyretics__pain_killers;antibiotics;farming;animal_farming_subsistence;unemployed;25000;WAHR;FALSCH;FALSCH;WAHR;FALSCH;FALSCH;FALSCH;;matooke__bananna potatoes beans g_nuts;FALSCH;WAHR;WAHR;WAHR;WAHR;FALSCH;FALSCH;FALSCH;FALSCH;no;yes;"Supergeeen
Troban 48 EC
Vegimax
Humate";Spraying;One spoon per 20litre jerrycane;yes;Prostoral tablets;Orally;1x3;when_the_medium__full_dose__is;;false;false;malaria;FALSCH;FALSCH;FALSCH;FALSCH;FALSCH;WAHR;FALSCH;FALSCH;FALSCH;FALSCH;FALSCH;FALSCH;drug_resistance_1;FALSCH;FALSCH;WAHR;FALSCH;family_members_or_friend;FALSCH;FALSCH;WAHR;FALSCH;FALSCH;FALSCH;FALSCH;true;true;true;true;don_t_know;true;true;don_t_know;strongly_agree;…
I-tin";to_kill_ticks_and_other_pests;FALSCH;FALSCH;FALSCH;WAHR;FALSCH;;;;;;;;;;;;;;;;;;;;;;no;;;;;;;;until_the_package_is_empty;;member_of_the_household;;injection;FALSCH;WAHR;FALSCH;FALSCH;FALSCH;;no;my_own_judgement;;thrown_in_a_pit_latrine;FALSCH;FALSCH;FALSCH;FALSCH;FALSCH;WAHR;FALSCH;;increased_treatment_costs
16;male;never_married;o__level;muganda;antipyretics__pain_killers;antimalarials;business;;self_employed;500000;WAHR;WAHR;FALSCH;WAHR;FALSCH;FALSCH;FALSCH;;beans maize matooke__bananna yams potatoes others;WAHR;WAHR;FALSCH;WAHR;WAHR;FALSCH;FALSCH;WAHR;WAHR;yes;yes;Amitix;Spraying;125g/litre;no;;;;when_the_medium__full_dose__is;;false;false;malaria headaches;FALSCH;FALSCH;FALSCH;FALSCH;FALSCH;WAHR;…
48;male;married;o__level;musoga;antipyretics__pain_killers;antibiotics;farming;animal_farming_commercial;self_employed;50000;WAHR;FALSCH;FALSCH;WAHR;WAHR;FALSCH;FALSCH;;vegetables_and_fruits maize beans;WAHR;WAHR;FALSCH;FALSCH;FALSCH;FALSCH;WAHR;FALSCH;FALSCH;yes;yes;Dicine m45;Spraying;6 spoons in 20litres jerrycan;yes;Panadol;Orally;2x3;when_i_feel_better;;false;true;cold_and_flu malaria fever …
28;male;married;o__level;muganda;antipyretics__pain_killers;other_antimicrobials;farming;animal_farming_commercial;self_employed;200000;WAHR;WAHR;FALSCH;FALSCH;WAHR;FALSCH;FALSCH;;matooke__bananna maize others;WAHR;FALSCH;FALSCH;WAHR;FALSCH;FALSCH;FALSCH;FALSCH;WAHR;yes;yes;"Weed master
Quick sate";Spraying;100mls ;yes;"Dawastin
Chlorocide
Agomol";Orally;5mlsx4;when_i_feel_better;;true;true;malaria fever headaches dairrhoea hiv_aids;WAHR;FALSCH;WAHR;FALSCH;WAHR;WAHR;FALSCH;FALSCH;FALSCH;FALSCH;WAHR;FALSCH;superbugs antibiotics_resistance;FALSCH;WAHR;FALSCH;WAHR;media;FALSCH;FALSCH;FALSCH;WAHR;FALSCH;FALSCH;FALSCH;true;true;true;true;false;true;true;true;strongly_agree;strongly_agree;strongly_agree;disagree_strongly;strongly_agree;s…
Alamycin 10
Chicken herb";to_treat_sick_animals;WAHR;FALSCH;FALSCH;FALSCH;FALSCH;;only_sick_animals;WAHR;FALSCH;FALSCH;FALSCH;;veterinary_drugshop;FALSCH;WAHR;FALSCH;FALSCH;FALSCH;FALSCH;;;;;;;;yes;veterinary_worker other_farmers;WAHR;FALSCH;WAHR;FALSCH;FALSCH;;until_the_animal_is_cucred;;owner_of_the_animal;;injection orally;WAHR;WAHR;FALSCH;FALSCH;FALSCH;;yes;;;burned;FALSCH;FALSCH;FALSCH;WAHR;FALSCH;FALSC…
28;male;married;o__level;muganda;antipyretics__pain_killers;antipyretics__painkillers;business;;self_employed;200000;WAHR;WAHR;WAHR;WAHR;WAHR;FALSCH;FALSCH;;matooke__bananna others vegetables_and_fruits beans maize;WAHR;WAHR;FALSCH;WAHR;FALSCH;FALSCH;WAHR;FALSCH;WAHR;no;no;;;;yes;Unixil;Orally;2.5mlsx3;when_i_feel_better;;true;true;malaria headaches fever any_other_mentioned__specify;FALSCH;FALSC…
26;male;married;primary;munyankole;antipyretics__pain_killers;antipyretics__painkillers;farming;animal_farming_commercial;self_employed;200000;FALSCH;WAHR;FALSCH;FALSCH;WAHR;FALSCH;FALSCH;;beans maize potatoes;WAHR;WAHR;FALSCH;FALSCH;WAHR;FALSCH;FALSCH;FALSCH;FALSCH;no;yes;"Afri cyper
Super green
Dicine";Spraying;10mls 20mls 5 spoons;yes;"Mint-o-cool
Tetraren";Orally;2x3;when_the_medium__full_dose__is;;false;true;malaria fever skin_or_wound;FALSCH;FALSCH;FALSCH;FALSCH;WAHR;WAHR;FALSCH;WAHR;FALSCH;FALSCH;FALSCH;FALSCH;superbugs;FALSCH;WAHR;FALSCH;FALSCH;doctor;WAHR;FALSCH;FALSCH;FALSCH;FALSCH;FALSCH;FALSCH;true;true;true;true;false;false;true;true;strongly_agree;agree_slightly;disagree_strongly;agree_slightly;strongly_agree;strongly_agree;disa…
38;female;married;none;muganda;antimicrobial;antimalarials;farming;animal_farming_commercial;self_employed;900000;FALSCH;FALSCH;FALSCH;WAHR;WAHR;FALSCH;FALSCH;;potatoes maize beans;WAHR;WAHR;FALSCH;FALSCH;WAHR;FALSCH;FALSCH;FALSCH;FALSCH;yes;yes;Keproceryl;Orally;2 tea spoons in 20litres;yes;Fansidal;Orally;3x1 adults;when_the_medium__full_dose__is;;true;true;malaria cold_and_flu urinary_track_in…
54;female;widowed;none;others;antipyretics__pain_killers;antipyretics__painkillers;business;;self_employed;80000;FALSCH;FALSCH;FALSCH;FALSCH;WAHR;FALSCH;FALSCH;;g_nuts potatoes;FALSCH;FALSCH;WAHR;FALSCH;WAHR;FALSCH;FALSCH;FALSCH;FALSCH;yes;no;;;;yes;Nefedipin;Orally;20mg o.dx10/7;when_the_medium__full_dose__is;;false;true;malaria cold_and_flu any_other_mentioned__specify;FALSCH;FALSCH;FALSCH;WAHR…
65;female;widowed;primary;muganda;antibiotics;antimalarials;business;;self_employed;20000;FALSCH;WAHR;FALSCH;FALSCH;FALSCH;FALSCH;FALSCH;;beans g_nuts matooke__bananna;FALSCH;WAHR;WAHR;WAHR;FALSCH;FALSCH;FALSCH;FALSCH;FALSCH;yes;no;;;;yes;Amilodifine;Orally;1x1;when_the_medium__full_dose__is;;false;true;cold_and_flu any_other_mentioned__specify;FALSCH;FALSCH;FALSCH;WAHR;FALSCH;FALSCH;FALSCH;FALSC…
41;male;divorced_or_seperated;primary;muganda;antipyretics__pain_killers;antimalarials;farming;animal_farming_commercial;self_employed;150000;FALSCH;WAHR;WAHR;WAHR;FALSCH;FALSCH;FALSCH;;vegetables_and_fruits;FALSCH;FALSCH;FALSCH;FALSCH;FALSCH;FALSCH;WAHR;FALSCH;FALSCH;yes;yes;Rocket;Spraying;70mls in 20litres;no;;;;when_the_medium__full_dose__is;;false;true;malaria cold_and_flu headaches;FALSCH;F…
39;female;married;o__level;muganda;antimicrobial;antipyretics__painkillers;farming;animal_farming_commercial;self_employed;300000;WAHR;WAHR;WAHR;WAHR;WAHR;WAHR;FALSCH;;matooke__bananna maize beans potatoes vegetables_and_fruits yams;WAHR;WAHR;FALSCH;WAHR;WAHR;FALSCH;WAHR;WAHR;FALSCH;yes;yes;Ivermectin;Spraying;15ml in 50litres of water ;yes;Chlorphenamine maleate	paracetamol and vitamin c syrup;Orally;5mls once a day ;when_i_feel_better;;true;true;cold_and_flu malaria fever;FALSCH;FALSCH;FALSCH;WAHR;WAHR;WAHR;FALSCH;FALSCH;FALSCH;FALSCH;FALSCH;FALSCH;antibiotic_resistance drug_resistance_1 antibiotics_resistance;WAHR;FALSCH;WAHR;WAHR;veterinarian doctor;WAHR;FALSCH;FALSCH;FALSCH;FALSCH;WAHR;FALSCH;true;true;true;don_t_know;don_t_know;true;true;true;strong…
36;female;married;o__level;others;antimicrobial;antimalarials;business;;self_employed;120000;FALSCH;FALSCH;FALSCH;FALSCH;WAHR;FALSCH;FALSCH;;matooke__bananna maize;WAHR;FALSCH;FALSCH;WAHR;FALSCH;FALSCH;FALSCH;FALSCH;FALSCH;yes;no;;;;yes;Coartem;Orally;1x2;when_i_feel_better;;false;true;malaria cold_and_flu;FALSCH;FALSCH;FALSCH;WAHR;FALSCH;WAHR;FALSCH;FALSCH;FALSCH;FALSCH;FALSCH;FALSCH;antibiotic_…
43;female;married;primary;muganda;antimicrobial;antimalarials;self_employment;;self_employed;100000;FALSCH;FALSCH;FALSCH;WAHR;FALSCH;FALSCH;FALSCH;;maize beans matooke__bananna;WAHR;WAHR;FALSCH;WAHR;FALSCH;FALSCH;FALSCH;FALSCH;FALSCH;yes;no;;;;yes;Panadol;Orally;2x3 for adults;when_i_feel_better;;true;true;skin_or_wound malaria fever headaches;FALSCH;FALSCH;FALSCH;FALSCH;WAHR;WAHR;FALSCH;WAHR;FAL…
21;female;never_married;primary;others;antimicrobial;antipyretics__painkillers;business;;self_employed;200000;FALSCH;FALSCH;FALSCH;FALSCH;WAHR;FALSCH;FALSCH;;maize beans matooke__bananna g_nuts potatoes;WAHR;WAHR;WAHR;WAHR;WAHR;FALSCH;FALSCH;FALSCH;FALSCH;yes;yes;Roket;Spraying;5mls in 20litres;yes;Coartem;Orally;4x2 for adults;when_the_medium__full_dose__is;;true;true;malaria cold_and_flu;FALSCH…
27;male;never_married;o__level;muganda;antimicrobial;antipyretics__painkillers;farming;animal_farming_commercial;self_employed;200000;FALSCH;FALSCH;FALSCH;FALSCH;WAHR;WAHR;FALSCH;;matooke__bananna maize beans g_nuts;WAHR;WAHR;WAHR;WAHR;FALSCH;FALSCH;FALSCH;FALSCH;FALSCH;yes;yes;Levacide;Orally;60ml in 20litres;yes;Coartem;Orally;4x2 for adults;when_the_medium__full_dose__is;;false;true;malaria co…
38;female;divorced_or_seperated;primary;muganda;antimicrobial;antimalarials;business;;self_employed;90000;FALSCH;WAHR;FALSCH;FALSCH;WAHR;WAHR;FALSCH;;potatoes maize matooke__bananna;WAHR;FALSCH;FALSCH;WAHR;WAHR;FALSCH;FALSCH;FALSCH;FALSCH;yes;no;;;;no;;;;when_the_medium__full_dose__is;;false;true;malaria cold_and_flu;FALSCH;FALSCH;FALSCH;WAHR;FALSCH;WAHR;FALSCH;FALSCH;FALSCH;FALSCH;FALSCH;FALSCH;…
76;male;married;primary;muganda;antimicrobial;antipyretics__painkillers;business;;self_employed;15000;FALSCH;FALSCH;FALSCH;WAHR;WAHR;FALSCH;FALSCH;;matooke__bananna;FALSCH;FALSCH;FALSCH;WAHR;FALSCH;FALSCH;FALSCH;FALSCH;FALSCH;yes;yes;Wormicides;Orally;5mls after every five days;yes;Amplox;Orally;1x1;when_the_medium__full_dose__is;;true;true;cold_and_flu malaria urinary_track_infection__uti;FALSCH…
51;female;widowed;primary;muganda;antimicrobial;antimalarials;farming;animal_farming_commercial;self_employed;40000;WAHR;FALSCH;FALSCH;FALSCH;WAHR;FALSCH;FALSCH;;potatoes maize vegetables_and_fruits matooke__bananna;WAHR;FALSCH;FALSCH;WAHR;WAHR;FALSCH;WAHR;FALSCH;FALSCH;yes;yes;Norotraz;Spraying;5mls in 20litres;yes;Amoxicillin;Orally;2x3 for adults;when_the_medium__full_dose__is;;false;true;mala…
30;female;married;o__level;muganda;antibiotics;antimalarials;business;;self_employed;300000;FALSCH;WAHR;FALSCH;FALSCH;FALSCH;FALSCH;FALSCH;;matooke__bananna others maize beans;WAHR;WAHR;FALSCH;WAHR;FALSCH;FALSCH;FALSCH;FALSCH;WAHR;yes;yes;Pink or green tablet;Injection;5mls for kids	30mls for adults;yes;Frgyl and panadol;Oral;1/2 tablet for child;when_i_feel_better;;true;true;dairrhoea sore_throat skin_or_wound malaria fever;FALSCH;FALSCH;WAHR;FALSCH;WAHR;WAHR;FALSCH;WAHR;WAHR;FALSCH;FALSCH;FALSCH;antibiotic_resistance;WAHR;FALSCH;FALSCH;FALSCH;family_members_or_friend doctor pharmacist;WAHR;WAHR;WAHR;FALSCH;FALSCH;FALSCH;FALSCH;true;true;true;true;true;true;true;true;agree_…
34;male;divorced_or_seperated;primary;others;antipyretics__pain_killers;antimalarials;farming;crop_farming_commercial;self_employed;500000;WAHR;FALSCH;FALSCH;FALSCH;FALSCH;FALSCH;FALSCH;;beans g_nuts matooke__bananna;FALSCH;WAHR;WAHR;WAHR;FALSCH;FALSCH;FALSCH;FALSCH;FALSCH;yes;yes;Liquid	white for beans;Spray;70ml in 10ltr;yes;Panadol;Oral;2x3;when_i_feel_better;;false;true;cold_and_flu skin_or_wound sore_throat;FALSCH;FALSCH;FALSCH;WAHR;FALSCH;FALSCH;FALSCH;WAHR;WAHR;FALSCH;FALSCH;FALSCH;antibiotic_resistance;WAHR;FALSCH;FALSCH;FALSCH;family_members_or_friend;FALSCH;FALSCH;WAHR;FALSCH;FALSCH;FALSCH;FALSCH;true;true;true;true;true;true;true;don_t_know;strongly_agree;strongly_agre…
42;male;married;o__level;muganda;antibiotics;other_antimicrobials;farming;crop_farming_commercial;self_employed;200000;FALSCH;FALSCH;FALSCH;WAHR;WAHR;FALSCH;FALSCH;;vegetables_and_fruits beans maize matooke__bananna;WAHR;WAHR;FALSCH;WAHR;FALSCH;FALSCH;WAHR;FALSCH;FALSCH;yes;yes;Round up for weeds;Spray;100ml -150ml in 20ltr;yes;Panadol	ampiclox;Oral;2x2;when_i_feel_better;;true;true;dairrhoea urinary_track_infection__uti malaria body_aches;FALSCH;WAHR;WAHR;FALSCH;FALSCH;WAHR;FALSCH;FALSCH;FALSCH;WAHR;FALSCH;FALSCH;antibiotic_resistance;WAHR;FALSCH;FALSCH;FALSCH;family_members_or_friend;FALSCH;FALSCH;WAHR;FALSCH;FALSCH;FALSCH;FALSCH;true;true;true;true;true;true;true;don_t_know;agree_slightly;strongly_agree;disagree_strongly;agr…
38;female;married;o__level;mukiga;antibiotics;antibiotics;business;;self_employed;400000;FALSCH;FALSCH;FALSCH;WAHR;FALSCH;FALSCH;FALSCH;;vegetables_and_fruits potatoes maize beans;WAHR;WAHR;FALSCH;FALSCH;WAHR;FALSCH;WAHR;FALSCH;FALSCH;yes;yes;Liquid and vitamins;Injection	oral;2.5mls and 1ml;yes;Cortem;Oral;1x2;when_the_medium__full_dose__is;;true;true;dairrhoea measles cold_and_flu skin_or_wound sore_throat;FALSCH;FALSCH;WAHR;WAHR;FALSCH;FALSCH;WAHR;WAHR;WAHR;FALSCH;FALSCH;FALSCH;antibiotic_resistance;WAHR;FALSCH;FALSCH;FALSCH;doctor pharmacist family_members_or_friend;WAHR;WAHR;WAHR;FALSCH;FALSCH;FALSCH;FALSCH;true;don_t_know;true;true;true;false;true;don_t_know…
34;female;married;technical_vocational;muganda;antibiotics;antibiotics;farming;crop_farming_commercial;self_employed;200000;FALSCH;FALSCH;FALSCH;FALSCH;WAHR;FALSCH;FALSCH;;vegetables_and_fruits matooke__bananna;FALSCH;FALSCH;FALSCH;WAHR;FALSCH;FALSCH;WAHR;FALSCH;FALSCH;yes;no;;;;yes;Amoxyl;Oral;2x3;when_the_medium__full_dose__is;;false;false;dairrhoea cold_and_flu urinary_track_infection__uti;FAL…
40;female;married;primary;munyoro;antipyretics__pain_killers;antimalarials;farming;crop_farming_commercial;self_employed;300000;FALSCH;WAHR;FALSCH;WAHR;FALSCH;FALSCH;FALSCH;;vegetables_and_fruits beans others;FALSCH;WAHR;FALSCH;FALSCH;FALSCH;FALSCH;WAHR;FALSCH;WAHR;yes;yes;Yellow powder	orange as well;Spray on plants;20mls in20lt;yes;Cortwem;Oral;4x2;when_the_medium__full_dose__is;;false;true;sore_throat skin_or_wound measles dairrhoea cold_and_flu;FALSCH;FALSCH;WAHR;WAHR;FALSCH;FALSCH;WAHR;WAHR;WAHR;FALSCH;FALSCH;FALSCH;antibiotic_resistance superbugs;WAHR;WAHR;FALSCH;FALSCH;family_members_or_friend doctor;WAHR;FALSCH;WAHR;FALSCH;FALSCH;FALSCH;FALSCH;false;don_t_know;true;true;…
32;female;married;o__level;muganda;antibiotics;antibiotics;self_employment;;self_employed;200000;FALSCH;WAHR;FALSCH;FALSCH;FALSCH;FALSCH;FALSCH;;matooke__bananna;FALSCH;FALSCH;FALSCH;WAHR;FALSCH;FALSCH;FALSCH;FALSCH;FALSCH;yes;yes;Green/pink tablet;Injection;5ml in syringe;yes;Mabendazole;Oral;1x1;when_i_feel_better;;true;false;dairrhoea sore_throat;FALSCH;FALSCH;WAHR;FALSCH;FALSCH;FALSCH;FALSCH;…
52;female;married;o__level;muganda;antibiotics;antimalarials;farming;crop_farming_commercial;civil_servant;300000;WAHR;WAHR;FALSCH;FALSCH;WAHR;FALSCH;FALSCH;;vegetables_and_fruits matooke__bananna potatoes others maize beans g_nuts;WAHR;WAHR;WAHR;WAHR;WAHR;FALSCH;WAHR;FALSCH;WAHR;yes;yes;Vitamins;Oral;Er;yes;Co;Jj;Jj;when_the_medium__full_dose__is;;false;false;dairrhoea malaria cold_and_flu;FALSC…
34;female;married;primary;others;antipyretics__pain_killers;antimalarials;business;;self_employed;750000;FALSCH;FALSCH;FALSCH;WAHR;WAHR;FALSCH;FALSCH;;potatoes matooke__bananna beans others;FALSCH;WAHR;FALSCH;WAHR;WAHR;FALSCH;FALSCH;FALSCH;WAHR;yes;yes;Liquid;Injection;Don't knoe;yes;Corterm;Oral;1/2x;when_the_medium__full_dose__is;;false;false;urinary_track_infection__uti dairrhoea;FALSCH;WAHR;W…
22;female;never_married;technical_vocational;others;antipyretics__pain_killers;antimalarials;self_employment;;self_employed;170000;FALSCH;FALSCH;FALSCH;WAHR;WAHR;FALSCH;FALSCH;;beans maize potatoes;WAHR;WAHR;FALSCH;FALSCH;WAHR;FALSCH;FALSCH;FALSCH;FALSCH;yes;yes;Yellow powder;Injection;Don't know;yes;Amoxyl;Oral;2x3;when_medicine_i_bought_is_half;;false;false;urinary_track_infection__uti dairrhoe…	yellow;to_prevent_sick_animals_becoming_sick;FALSCH;WAHR;FALSCH;FALSCH;FALSCH;;;;;;;;;;;;;;;;;;;;;;yes;veterinary_worker;WAHR;FALSCH;FALSCH;FALSCH;FALSCH;;as_recommended_by_the_provider;;veterinary_worker;;injection;FALSCH;WAHR;FALSCH;FALSCH;FALSCH;;yes;;;burned;FALSCH;FALSCH;FALSCH;WAHR;FALSCH;FALSCH;FALSCH;;diseases_such_as_a_cute_respiratory_infe
26;female;married;o__level;munyoro;antibiotics;antibiotics;business;;self_employed;300000;FALSCH;FALSCH;FALSCH;WAHR;WAHR;FALSCH;FALSCH;;potatoes vegetables_and_fruits matooke__bananna;FALSCH;FALSCH;FALSCH;WAHR;WAHR;FALSCH;WAHR;FALSCH;FALSCH;yes;yes;Vitamins;Oral;Never notice;yes;Panadol;Oral;2x3;when_i_feel_better;;false;don_t_know;dairrhoea;FALSCH;FALSCH;WAHR;FALSCH;FALSCH;FALSCH;FALSCH;FALSCH;F…
40;male;married;technical_vocational;muganda;antipyretics__pain_killers;other_antimicrobials;business;;self_employed;400000;WAHR;WAHR;FALSCH;WAHR;FALSCH;FALSCH;FALSCH;;matooke__bananna;FALSCH;FALSCH;FALSCH;WAHR;FALSCH;FALSCH;FALSCH;FALSCH;FALSCH;yes;yes;Vermectin;Truck shop;Ivanor;yes;Mukamanayamba;Shop;No dose;when_the_medium__full_dose__is;;false;false;dairrhoea urinary_track_infection__uti;FAL…
69;female;married;technical_vocational;muganda;antipyretics__pain_killers;antipyretics__painkillers;self_employment;;others;300000;WAHR;FALSCH;FALSCH;FALSCH;FALSCH;FALSCH;FALSCH;;matooke__bananna potatoes;FALSCH;FALSCH;FALSCH;WAHR;WAHR;FALSCH;FALSCH;FALSCH;FALSCH;yes;yes;Sypertix 10%EC	Albafas10%;Tuck shop;25or30mm;yes;Panadol;Pharmacy;2*3 a day;when_i_feel_better;;false;false;skin_or_wound dairrhoea;FALSCH;FALSCH;WAHR;FALSCH;FALSCH;FALSCH;FALSCH;WAHR;FALSCH;FALSCH;FALSCH;FALSCH;antibiotic_resistance;WAHR;FALSCH;FALSCH;FALSCH;family_members_or_friend;FALSCH;FALSCH;WAHR;FALSCH;FALSCH;FALSCH;FALSCH;true;true;true;false;false;false;true;f;agree_slightly;strongly_agree;strongly_agr…
41;female;married;technical_vocational;muganda;antipyretics__pain_killers;other_antimicrobials;self_employment;;self_employed;900000;WAHR;FALSCH;FALSCH;FALSCH;WAHR;FALSCH;FALSCH;;matooke__bananna potatoes maize vegetables_and_fruits;WAHR;FALSCH;FALSCH;WAHR;WAHR;FALSCH;WAHR;FALSCH;FALSCH;yes;yes;Butarex	oxy;Pharmacy;Doctors work;yes;Ibuprofen;Hospital &pharmacy;As the doctors recommends;others;Five days;false;false;urinary_track_infection__uti dairrhoea cold_and_flu skin_or_wound sore_throat;FALSCH;WAHR;WAHR;WAHR;FALSCH;FALSCH;FALSCH;WAHR;WAHR;FALSCH;FALSCH;FALSCH;antibiotic_resistance drug_resistance_1;WAHR;FALSCH;WAHR;FALSCH;doctor;WAHR;FALSCH;FALSCH;FALSCH;FALSCH;FALSCH;FALSCH;true;true;true;…
40;female;divorced_or_seperated;o__level;muganda;others;antipyretics__painkillers;farming;crop_farming_subsistence;unemployed;50000;FALSCH;FALSCH;FALSCH;WAHR;WAHR;FALSCH;FALSCH;;matooke__bananna vegetables_and_fruits;FALSCH;FALSCH;FALSCH;WAHR;FALSCH;FALSCH;WAHR;FALSCH;FALSCH;yes;yes;Warmcide;Truck shop;1 in month;yes;Mululusa;Bush;No dose;when_i_feel_better;;false;true;urinary_track_infection__ut…
40;male;married;technical_vocational;muganda;antipyretics__pain_killers;other_antimicrobials;self_employment;;self_employed;500000;FALSCH;FALSCH;FALSCH;WAHR;WAHR;FALSCH;WAHR;Dogs;matooke__bananna potatoes beans;FALSCH;WAHR;FALSCH;WAHR;WAHR;FALSCH;FALSCH;FALSCH;FALSCH;yes;yes;Oxy detrocycine;Doctor;As directed by the doctor;yes;Coartem;Doctor;Ad directed by the doctor;when_the_medium__full_dose__i…	Newcastle vaccine;to_treat_sick_animals;WAHR;FALSCH;FALSCH;FALSCH;FALSCH;;only_sick_animals;WAHR;FALSCH;FALSCH;FALSCH;;veterinary_drugshop;FALSCH;WAHR;FALSCH;FALSCH;FALSCH;FALSCH;;;;;;;;yes;veterinary_worker;WAHR;FALSCH;FALSCH;FALSCH;FALSCH;;as_recommended_by_the_provider;;member_of_the_household;;with_water injection orally;WAHR;WAHR;WAHR;FALSCH;FALSCH;;no;as_per_advice_of_a_veterinary_;;deposit…
32;male;married;technical_vocational;muganda;antimicrobial;antimalarials;farming;animal_farming_commercial;self_employed;1000000;WAHR;FALSCH;FALSCH;WAHR;WAHR;FALSCH;WAHR;Dogs;matooke__bananna potatoes;FALSCH;FALSCH;FALSCH;WAHR;WAHR;FALSCH;FALSCH;FALSCH;FALSCH;yes;yes;Butachem	oxytetracycline;Pharmacy;As prescribed by doctor;yes;Panadol;Pharmacy;As prescribed by the doctor;when_i_feel_better;;false;false;malaria body_aches;FALSCH;FALSCH;FALSCH;FALSCH;FALSCH;WAHR;FALSCH;FALSCH;FALSCH;WAHR;FALSCH;FALSCH;antibiotic_resistance;WAHR;FALSCH;FALSCH;FALSCH;family_members_or_friend;FALSCH;FALSCH;WAHR;FALSCH;FALSCH;FALSCH;FALSCH;true;false;true;true;false;false;true;f;agree_slig…
70;female;married;technical_vocational;muganda;antipyretics__pain_killers;antipyretics__painkillers;farming;animal_farming_commercial;unemployed;450000;WAHR;FALSCH;FALSCH;WAHR;FALSCH;FALSCH;FALSCH;;matooke__bananna potatoes others;FALSCH;FALSCH;FALSCH;WAHR;WAHR;FALSCH;FALSCH;FALSCH;WAHR;yes;yes;Y;Drug shop;As prescribed by the manufacturer;yes;Panadol;Pharmacy;2*3im a day;when_the_medium__full_do…
50;male;married;technical_vocational;muganda;antipyretics__pain_killers;antipyretics__painkillers;formal_employment;;civil_servant;2000000;WAHR;FALSCH;FALSCH;WAHR;WAHR;FALSCH;FALSCH;;matooke__bananna maize vegetables_and_fruits beans potatoes;WAHR;WAHR;FALSCH;WAHR;WAHR;FALSCH;WAHR;FALSCH;FALSCH;yes;yes;Buterex	oxy;Drug shop;As prescribed by doctor;no;;;;when_the_medium__full_dose__is;;false;true;urinary_track_infection__uti cold_and_flu malaria skin_or_wound;FALSCH;WAHR;FALSCH;WAHR;FALSCH;WAHR;FALSCH;WAHR;FALSCH;FALSCH;FALSCH;FALSCH;drug_resistance_1 superbugs;FALSCH;WAHR;WAHR;FALSCH;family_members_or_friend doctor;WAHR;FALSCH;WAHR;FALSCH;FALSCH;FALSCH;FALSCH;true;true;true;true;false;true;false;true;s…	oxy;to_treat_sick_animals;WAHR;FALSCH;FALSCH;FALSCH;FALSCH;;only_sick_animals;WAHR;FALSCH;FALSCH;FALSCH;;veterinary_worker;WAHR;FALSCH;FALSCH;FALSCH;FALSCH;FALSCH;;;;;;;;yes;veterinary_worker;WAHR;FALSCH;FALSCH;FALSCH;FALSCH;;as_recommended_by_the_provider;;veterinary_worker;;injection with_water with_feeds;FALSCH;WAHR;WAHR;WAHR;FALSCH;;no;as_per_advice_of_a_veterinary_;;deposited_in_communal_bin…
51;female;married;o__level;muganda;antimicrobial;antipyretics__painkillers;farming;animal_farming_commercial;others;800000;WAHR;FALSCH;FALSCH;WAHR;FALSCH;FALSCH;FALSCH;;matooke__bananna maize beans vegetables_and_fruits potatoes;WAHR;WAHR;FALSCH;WAHR;WAHR;FALSCH;WAHR;FALSCH;FALSCH;yes;yes;Butarex;Drug shop;Ad prescribed by the manufacturer;yes;Coartem	panadol extra;Drug shop;As prescribed by the doctor;when_the_medium__full_dose__is;;true;false;urinary_track_infection__uti malaria sore_throat;FALSCH;WAHR;FALSCH;FALSCH;FALSCH;WAHR;FALSCH;FALSCH;WAHR;FALSCH;FALSCH;FALSCH;drug_resistance_1;FALSCH;FALSCH;WAHR;FALSCH;doctor;WAHR;FALSCH;FALSCH;FALSCH;FALSCH;FALSCH;FALSCH;true;true;true;true;false;true;false;true;strongly_agree;strongly_agree;agree_s…
60;female;widowed;o__level;muganda;others;antipyretics__painkillers;farming;crop_farming_subsistence;unemployed;100000;WAHR;WAHR;FALSCH;FALSCH;WAHR;FALSCH;WAHR;Dogs;matooke__bananna potatoes others;FALSCH;FALSCH;FALSCH;WAHR;WAHR;FALSCH;FALSCH;FALSCH;WAHR;yes;yes;Amitix;Drug shop;I have small contain that I use for measuring dose;no;;;;when_medicine_i_bought_is_half;;false;true;hiv_aids cold_and_f…
58;male;widowed;technical_vocational;muganda;others;antimalarials;farming;animal_farming_commercial;self_employed;600000;WAHR;WAHR;WAHR;FALSCH;WAHR;FALSCH;FALSCH;;matooke__bananna maize potatoes vegetables_and_fruits;WAHR;FALSCH;FALSCH;WAHR;WAHR;FALSCH;WAHR;FALSCH;FALSCH;yes;yes;Alifapor spray & Dip;Pharmacy;As prescribed by the doctor;no;;;;when_the_medium__full_dose__is;;true;true;dairrhoea uri…
65;male;married;o__level;muganda;others;antimalarials;farming;animal_farming_commercial;self_employed;500000;WAHR;WAHR;FALSCH;WAHR;FALSCH;FALSCH;FALSCH;;matooke__bananna vegetables_and_fruits;FALSCH;FALSCH;FALSCH;WAHR;FALSCH;FALSCH;WAHR;FALSCH;FALSCH;yes;yes;Tactics;Drugshop;One milgram in alitre of water;no;;;;when_i_feel_better;;true;false;dairrhoea malaria measles;FALSCH;FALSCH;WAHR;FALSCH;FAL…
61;female;married;primary;muganda;antipyretics__pain_killers;antipyretics__painkillers;farming;animal_farming_subsistence;self_employed;200000;WAHR;WAHR;FALSCH;WAHR;FALSCH;FALSCH;WAHR;Ducks;matooke__bananna vegetables_and_fruits beans maize others;WAHR;WAHR;FALSCH;WAHR;FALSCH;FALSCH;WAHR;FALSCH;WAHR;yes;yes;Sypertix 10% EC;Drug shop;1m in 2litres;no;;;;when_the_medium__full_dose__is;;false;false;…
60;female;divorced_or_seperated;primary;muganda;antipyretics__pain_killers;antipyretics__painkillers;farming;crop_farming_commercial;self_employed;100000;FALSCH;WAHR;FALSCH;WAHR;WAHR;FALSCH;WAHR;Ducks;maize beans potatoes matooke__bananna others;WAHR;WAHR;FALSCH;WAHR;WAHR;FALSCH;FALSCH;FALSCH;WAHR;yes;yes;Sypertix 10%EC;Drug shop;As prescribed by the doctor;yes;Parasols;Pharmacy;3 times in a day;…
47;male;married;primary;muganda;antipyretics__pain_killers;antimalarials;farming;animal_farming_commercial;self_employed;1000000;WAHR;FALSCH;WAHR;WAHR;FALSCH;FALSCH;FALSCH;;matooke__bananna maize vegetables_and_fruits beans;WAHR;WAHR;FALSCH;WAHR;FALSCH;FALSCH;WAHR;FALSCH;FALSCH;no;yes;"Albafas 2.5% cows
Hi- tet 120 cows";"Orally
Injections";100mls ;no;;;;when_the_medium__full_dose__is;;false;false;malaria cold_and_flu headaches any_other_mentioned__specify;FALSCH;FALSCH;FALSCH;WAHR;FALSCH;WAHR;FALSCH;FALSCH;FALSCH;FALSCH;WAHR;WAHR;antibiotic_resistance;WAHR;FALSCH;FALSCH;FALSCH;doctor;WAHR;FALSCH;FALSCH;FALSCH;FALSCH;FALSCH;FALSCH;true;true;true;true;false;true;true;true;strongly_agree;disagree_strongly;strongly_agree;st…
55;male;married;primary;muganda;antipyretics__pain_killers;antimalarials;farming;animal_farming_commercial;self_employed;30000;FALSCH;FALSCH;FALSCH;WAHR;WAHR;FALSCH;FALSCH;;maize beans matooke__bananna potatoes others vegetables_and_fruits;WAHR;WAHR;FALSCH;WAHR;WAHR;FALSCH;WAHR;FALSCH;WAHR;yes;yes;"Jembe
Dudu-acelamectin 5%EC";Spraying;25mls wen young wen grown up 50mls;yes;"D-lyte
Duocortiaxm
Komodium capsules
Gmicin";Orally;2x3;when_the_medium__full_dose__is;;false;true;dairrhoea malaria fever;FALSCH;FALSCH;WAHR;FALSCH;WAHR;WAHR;FALSCH;FALSCH;FALSCH;FALSCH;FALSCH;FALSCH;superbugs;FALSCH;WAHR;FALSCH;FALSCH;family_members_or_friend;FALSCH;FALSCH;WAHR;FALSCH;FALSCH;FALSCH;FALSCH;true;true;false;true;false;true;true;f;disagree_strongly;agree_slightly;strongly_agree;strongly_agree;strongly_agree;agree_slig…
70;male;married;primary;muganda;antipyretics__pain_killers;other_antimicrobials;farming;animal_farming_commercial;self_employed;30000;WAHR;WAHR;FALSCH;WAHR;WAHR;FALSCH;FALSCH;;beans maize others;WAHR;WAHR;FALSCH;FALSCH;FALSCH;FALSCH;FALSCH;FALSCH;WAHR;yes;yes;Don't remember ;Spraying;5mls 10cups;yes;"Lumartem
Panadol
Amoxyline
Piriton
;Orally;2x3;others;Wen expired;false;false;malaria fever cold_and_flu body_aches headaches any_other_mentioned__specify;FALSCH;FALSCH;FALSCH;WAHR;WAHR;WAHR;FALSCH;FALSCH;FALSCH;WAHR;WAHR;WAHR;antibiotic_resistance;WAHR;FALSCH;FALSCH;FALSCH;family_members_or_friend;FALSCH;FALSCH;WAHR;FALSCH;FALSCH;FALSCH;FALSCH;true;true;false;true;false;true;true;true;strongly_agree;strongly_agree;disagree_strong…
Quatum
Panadol
Miloxy 250";Orally;2x3;when_the_medium__full_dose__is;;true;true;cold_and_flu;FALSCH;FALSCH;FALSCH;WAHR;FALSCH;FALSCH;FALSCH;FALSCH;FALSCH;FALSCH;FALSCH;FALSCH;drug_resistance_1;FALSCH;FALSCH;WAHR;FALSCH;family_members_or_friend;FALSCH;FALSCH;WAHR;FALSCH;FALSCH;FALSCH;FALSCH;true;don_t_know;true;true;false;true;true;don_t_know;strongly_agree;strongly_agree;disagree_strongly;strongly_agree;strongl…
;to_kill_ticks_and_other_pests;FALSCH;FALSCH;FALSCH;WAHR;FALSCH;;;;;;;;;;;;;;;;;;;;;;no;;;;;;;;as_recommended_by_the_provider;;owner_of_the_animal;;other;FALSCH;FALSCH;FALSCH;FALSCH;WAHR;Spraying;no;my_own_judgement;;thrown_in_a_pit_latrine other burned;FALSCH;FALSCH;FALSCH;WAHR;FALSCH;WAHR;WAHR;Left in the garden;increased_treatment_costs 34;female;married;primary;muganda;antibiotics;other_antim…
Sometimes children sell them in scrap";increased_treatment_costs
32;female;married;primary;others;antipyretics__pain_killers;other_antimicrobials;farming;animal_farming_commercial;self_employed;40000;WAHR;WAHR;FALSCH;WAHR;WAHR;FALSCH;FALSCH;;maize beans;WAHR;WAHR;FALSCH;FALSCH;FALSCH;FALSCH;FALSCH;FALSCH;FALSCH;yes;no;;;;yes;Lumartem;Orally;4x2;when_i_feel_better;;false;false;fever malaria cold_and_flu headaches;FALSCH;FALSCH;FALSCH;WAHR;WAHR;WAHR;FALSCH;FALSC…
40;male;never_married;primary;muganda;antibiotics;antimalarials;farming;animal_farming_commercial;self_employed;1000000;FALSCH;FALSCH;FALSCH;WAHR;FALSCH;FALSCH;FALSCH;;maize beans;WAHR;WAHR;FALSCH;FALSCH;FALSCH;FALSCH;FALSCH;FALSCH;FALSCH;yes;no;;;;yes;"Amoxiren
Artefan dispensible
Miloxy 250";Orally;2x3 day;when_i_feel_better;;true;false;cold_and_flu fever malaria body_aches headaches;FALSCH;FALSCH;FALSCH;WAHR;WAHR;WAHR;FALSCH;FALSCH;FALSCH;WAHR;WAHR;FALSCH;drug_resistance_1;FALSCH;FALSCH;WAHR;FALSCH;family_members_or_friend;FALSCH;FALSCH;WAHR;FALSCH;FALSCH;FALSCH;FALSCH;true;true;true;true;true;true;true;true;strongly_agree;disagree_slightly;strongly_agree;strongly_agree;…
42;male;married;primary;mukiga;antipyretics__pain_killers;other_antimicrobials;farming;crop_farming_commercial;self_employed;200000;FALSCH;FALSCH;FALSCH;WAHR;WAHR;FALSCH;FALSCH;;maize beans;WAHR;WAHR;FALSCH;FALSCH;FALSCH;FALSCH;FALSCH;FALSCH;FALSCH;no;yes;Jembe;Spraying;150mls and 200mls;yes;"Panadol
Rene-cpm";Orally;2x3;when_the_medium__full_dose__is;;true;false;cold_and_flu fever malaria;FALSCH;FALSCH;FALSCH;WAHR;WAHR;WAHR;FALSCH;FALSCH;FALSCH;FALSCH;FALSCH;FALSCH;antibiotic_resistance;WAHR;FALSCH;FALSCH;FALSCH;family_members_or_friend doctor;WAHR;FALSCH;WAHR;FALSCH;FALSCH;FALSCH;FALSCH;don_t_know;don_t_know;false;true;don_t_know;don_t_know;false;f;disagree_strongly;disagree_slightly;disagr…
18;female;never_married;primary;muganda;antibiotics;antimalarials;farming;animal_farming_commercial;self_employed;200000;WAHR;WAHR;FALSCH;WAHR;WAHR;FALSCH;FALSCH;;maize beans;WAHR;WAHR;FALSCH;FALSCH;FALSCH;FALSCH;FALSCH;FALSCH;FALSCH;no;no;;;;yes;"Metrogyl 200
Chloropheniramine solution BP cipium syrup
Medicloamp";Orally;5mls young one;when_i_feel_better;;false;false;fever malaria headaches cold_and_flu skin_or_wound any_other_mentioned__specify;FALSCH;FALSCH;FALSCH;WAHR;WAHR;WAHR;FALSCH;WAHR;FALSCH;FALSCH;WAHR;WAHR;superbugs;FALSCH;WAHR;FALSCH;FALSCH;others;FALSCH;FALSCH;FALSCH;FALSCH;FALSCH;FALSCH;WAHR;false;true;false;true;false;false;true;true;strongly_agree;strongly_agree;strongly_agree;st…
56;male;married;primary;munyankole;antibiotics;antipyretics__painkillers;other;;self_employed;2000000;FALSCH;FALSCH;FALSCH;FALSCH;FALSCH;FALSCH;WAHR;Non;maize beans others;WAHR;WAHR;FALSCH;FALSCH;FALSCH;FALSCH;FALSCH;FALSCH;WAHR;yes;yes;"2	4D AMINE 720 G/L
Butanil 70
Metrazin 550 sc
Weedmaster";Spraying;Weedseed 150mls;yes;"Quatum
Valsartan 80mg norvatis access
Amlodipines 10mg tablets
Betanase
;Orally;1x1 aday;others;When the doctor tells me to stop the medicine;false;false;fever cold_and_flu dairrhoea malaria headaches any_other_mentioned__specify;FALSCH;FALSCH;WAHR;WAHR;WAHR;WAHR;FALSCH;FALSCH;FALSCH;FALSCH;WAHR;WAHR;drug_resistance_1;FALSCH;FALSCH;WAHR;FALSCH;doctor;WAHR;FALSCH;FALSCH;FALSCH;FALSCH;FALSCH;FALSCH;true;true;false;true;false;true;false;true;strongly_agree;strongly_agre…
Piricam capsules";Orally wen opening the capsules and swallow the white flour inside;2x4 aday;when_the_medium__full_dose__is;;false;false;malaria fever skin_or_wound cold_and_flu measles dairrhoea any_other_mentioned__specify headaches;FALSCH;FALSCH;WAHR;WAHR;WAHR;WAHR;WAHR;WAHR;FALSCH;FALSCH;WAHR;WAHR;antibiotic_resistance;WAHR;FALSCH;FALSCH;FALSCH;doctor family_members_or_friend;WAHR;FALSCH;WAH…
Benero
For deworming he uses liverfas";to_treat_sick_animals to_prevent_sick_animals_becoming_sick;WAHR;WAHR;FALSCH;FALSCH;FALSCH;;all_animals__different_species only_sick_animals;WAHR;FALSCH;WAHR;FALSCH;;veterinary_drugshop veterinary_worker;WAHR;WAHR;FALSCH;FALSCH;FALSCH;FALSCH;;;;;;;;yes;veterinary_worker;WAHR;FALSCH;FALSCH;FALSCH;FALSCH;;as_recommended_by_the_provider;;owner_of_the_animal;;orally in…
58;female;divorced_or_seperated;none;muganda;antibiotics;antibiotics;business;;unemployed;30000;FALSCH;FALSCH;FALSCH;FALSCH;FALSCH;FALSCH;WAHR;Non;maize beans;WAHR;WAHR;FALSCH;FALSCH;FALSCH;FALSCH;FALSCH;FALSCH;FALSCH;no;no;;;;yes;"Dicloren
Ciproren
Tetraren";Orally;"Tetraren 2x2
Ciproren 1x2
Dicloren 1x3";when_the_medium__full_dose__is;;don_t_know;true;any_other_mentioned__specify;FALSCH;FALSCH;FALSCH;FALSCH;FALSCH;FALSCH;FALSCH;FALSCH;FALSCH;FALSCH;FALSCH;WAHR;antibiotic_resistance;WAHR;FALSCH;FALSCH;FALSCH;family_members_or_friend others;FALSCH;FALSCH;WAHR;FALSCH;FALSCH;FALSCH;WAHR;true;false;true;don_t_know;don_t_know;don_t_know;false;don_t_know;disagree_slightly;neither_agree_nor…
73;male;married;o__level;muganda;antibiotics;other_antimicrobials;farming;animal_farming_commercial;self_employed;300000;WAHR;WAHR;FALSCH;FALSCH;WAHR;FALSCH;FALSCH;;maize beans g_nuts others matooke__bananna;WAHR;WAHR;WAHR;WAHR;FALSCH;FALSCH;FALSCH;FALSCH;WAHR;no;yes;"Fitosanitario for ticks
Alamycin LA 20 for wounds
Curamycin 123";Injections;20mls in injection ;no;;;;others;Doctors instructions;false;don_t_know;fever cold_and_flu malaria headaches;FALSCH;FALSCH;FALSCH;WAHR;WAHR;WAHR;FALSCH;FALSCH;FALSCH;FALSCH;WAHR;FALSCH;antibiotic_resistance;WAHR;FALSCH;FALSCH;FALSCH;family_members_or_friend;FALSCH;FALSCH;WAHR;FALSCH;FALSCH;FALSCH;FALSCH;true;don_t_know;don_t_know;true;false;don_t_know;true;don_t_know;stro…
66;male;married;o__level;muganda;antipyretics__pain_killers;other_antimicrobials;farming;animal_farming_commercial;self_employed;150000;FALSCH;FALSCH;FALSCH;WAHR;FALSCH;FALSCH;FALSCH;;others beans maize matooke__bananna;WAHR;WAHR;FALSCH;WAHR;FALSCH;FALSCH;FALSCH;FALSCH;WAHR;no;yes;Weed master;Spraying;150-200mls ;yes;"Quatum
Panadol";Orally;Panadol 2x3;when_the_medium__full_dose__is;;true;false;malaria fever headaches body_aches cold_and_flu;FALSCH;FALSCH;FALSCH;WAHR;WAHR;WAHR;FALSCH;FALSCH;FALSCH;WAHR;WAHR;FALSCH;antibiotic_resistance;WAHR;FALSCH;FALSCH;FALSCH;family_members_or_friend others;FALSCH;FALSCH;WAHR;FALSCH;FALSCH;FALSCH;WAHR;true;false;false;true;false;false;true;f;strongly_agree;disagree_strongly;strongl…
25;female;married;o__level;others;antibiotics;other_antimicrobials;farming;animal_farming_commercial;self_employed;100000;WAHR;WAHR;FALSCH;WAHR;WAHR;FALSCH;FALSCH;;maize beans potatoes matooke__bananna;WAHR;WAHR;FALSCH;WAHR;WAHR;FALSCH;FALSCH;FALSCH;FALSCH;yes;yes;"Alamycin LA 20
Vita power
Hi tet 120
Levafas diamond";"Orally
Injections";"Alamycin LA 20 70mls old cow
If pigs it depends on its side if old 15mls";no;;;;when_the_medium__full_dose__is;;true;false;malaria fever cold_and_flu any_other_mentioned__specify;FALSCH;FALSCH;FALSCH;WAHR;WAHR;WAHR;FALSCH;FALSCH;FALSCH;FALSCH;FALSCH;WAHR;antibiotic_resistance;WAHR;FALSCH;FALSCH;FALSCH;family_members_or_friend others;FALSCH;FALSCH;WAHR;FALSCH;FALSCH;FALSCH;WAHR;true;true;false;true;false;false;true;true;stron…
60;female;married;o__level;muganda;antipyretics__pain_killers;antimalarials;business;;unemployed;260000;FALSCH;FALSCH;FALSCH;WAHR;WAHR;FALSCH;FALSCH;;potatoes others beans;FALSCH;WAHR;FALSCH;FALSCH;WAHR;FALSCH;FALSCH;FALSCH;WAHR;yes;yes;Newcastle;Eye drops;I don't have it here;no;;;;when_the_medium__full_dose__is;;true;true;body_aches headaches;FALSCH;FALSCH;FALSCH;FALSCH;FALSCH;FALSCH;FALSCH;FAL…
32;male;married;o__level;muganda;antipyretics__pain_killers;antibiotics;business;;self_employed;100000;FALSCH;FALSCH;FALSCH;FALSCH;WAHR;FALSCH;FALSCH;;matooke__bananna potatoes maize others;WAHR;FALSCH;FALSCH;WAHR;WAHR;FALSCH;FALSCH;FALSCH;WAHR;yes;no;;;;no;;;;when_i_feel_better;;true;true;body_aches dairrhoea cold_and_flu malaria;FALSCH;FALSCH;WAHR;WAHR;FALSCH;WAHR;FALSCH;FALSCH;FALSCH;WAHR;FALS…	because they are local poultry;others;FALSCH;FALSCH;FALSCH;FALSCH;WAHR;I don't treat them;other__specify;FALSCH;FALSCH;FALSCH;WAHR;I don't treat them;;;;;;;;;cheaper;FALSCH;WAHR;FALSCH;FALSCH;;no;;;;;;;;as_long_as_i_can_afford;;member_of_the_household;;orally;WAHR;FALSCH;FALSCH;FALSCH;FALSCH;;;as_per_advice_of_a_veterinary_;;deposited_in_communal_bins_and;WAHR;FALSCH;FALSCH;FALSCH;FALSCH;FALSCH;F…
41;male;married;primary;muganda;antibiotics;other_antimicrobials;self_employment;;unemployed;120000;WAHR;FALSCH;FALSCH;FALSCH;WAHR;FALSCH;FALSCH;;vegetables_and_fruits potatoes;FALSCH;FALSCH;FALSCH;FALSCH;WAHR;FALSCH;WAHR;FALSCH;FALSCH;yes;no;;;;no;;;;when_the_medium__full_dose__is;;true;true;cold_and_flu;FALSCH;FALSCH;FALSCH;WAHR;FALSCH;FALSCH;FALSCH;FALSCH;FALSCH;FALSCH;FALSCH;FALSCH;;;;;;docto…
38;female;married;o__level;muganda;antipyretics__pain_killers;antimalarials;business;;unemployed;280000;WAHR;FALSCH;WAHR;FALSCH;WAHR;FALSCH;FALSCH;;potatoes others matooke__bananna beans g_nuts vegetables_and_fruits;FALSCH;WAHR;WAHR;WAHR;WAHR;FALSCH;WAHR;FALSCH;WAHR;yes;no;;;;no;;;;when_i_feel_better;;true;true;headaches body_aches malaria cold_and_flu;FALSCH;FALSCH;FALSCH;WAHR;FALSCH;WAHR;FALSCH…
49;male;married;technical_vocational;muganda;antipyretics__pain_killers;antibiotics;farming;crop_farming_subsistence;unemployed;300000;WAHR;FALSCH;FALSCH;FALSCH;FALSCH;FALSCH;FALSCH;;matooke__bananna potatoes;FALSCH;FALSCH;FALSCH;WAHR;WAHR;FALSCH;FALSCH;FALSCH;FALSCH;yes;yes;Dudu-Acelamectin;Spray;Use 20-30ml of product per 20l of water;no;;;;when_the_medium__full_dose__is;;true;false;fever cold_…
30;female;married;technical_vocational;muganda;antipyretics__pain_killers;antimalarials;business;;self_employed;200000;WAHR;FALSCH;FALSCH;FALSCH;FALSCH;FALSCH;FALSCH;;matooke__bananna;FALSCH;FALSCH;FALSCH;WAHR;FALSCH;FALSCH;FALSCH;FALSCH;FALSCH;no;no;;;;no;;;;when_the_medium__full_dose__is;;true;false;body_aches dairrhoea headaches;FALSCH;FALSCH;WAHR;FALSCH;FALSCH;FALSCH;FALSCH;FALSCH;FALSCH;WAHR…
25;female;married;technical_vocational;muganda;antibiotics;antipyretics__painkillers;business;;civil_servant;400000;FALSCH;WAHR;FALSCH;WAHR;WAHR;FALSCH;FALSCH;;potatoes matooke__bananna others;FALSCH;FALSCH;FALSCH;WAHR;WAHR;FALSCH;FALSCH;FALSCH;WAHR;yes;no;;;;no;;;;when_the_medium__full_dose__is;;true;true;headaches malaria dairrhoea cold_and_flu urinary_track_infection__uti;FALSCH;WAHR;WAHR;WAHR…
39;female;married;o__level;muganda;antipyretics__pain_killers;antimalarials;business;;unemployed;50000;FALSCH;WAHR;FALSCH;FALSCH;FALSCH;FALSCH;FALSCH;;matooke__bananna potatoes others;FALSCH;FALSCH;FALSCH;WAHR;WAHR;FALSCH;FALSCH;FALSCH;WAHR;no;no;;;;no;;;;when_the_medium__full_dose__is;;true;true;fever malaria body_aches cold_and_flu;FALSCH;FALSCH;FALSCH;WAHR;WAHR;WAHR;FALSCH;FALSCH;FALSCH;WAHR;F…
52;female;widowed;o__level;muganda;antipyretics__pain_killers;antimalarials;farming;crop_farming_subsistence;self_employed;100000;FALSCH;WAHR;FALSCH;WAHR;WAHR;FALSCH;FALSCH;;matooke__bananna beans potatoes others;FALSCH;WAHR;FALSCH;WAHR;WAHR;FALSCH;FALSCH;FALSCH;WAHR;yes;no;;;;no;;;;when_the_medium__full_dose__is;;true;true;fever malaria;FALSCH;FALSCH;FALSCH;FALSCH;WAHR;WAHR;FALSCH;FALSCH;FALSCH;…
46;female;married;o__level;muganda;antibiotics;antipyretics__painkillers;business;;self_employed;50000;FALSCH;WAHR;FALSCH;WAHR;WAHR;FALSCH;FALSCH;;maize potatoes matooke__bananna others;WAHR;FALSCH;FALSCH;WAHR;WAHR;FALSCH;FALSCH;FALSCH;WAHR;no;yes;Rocket;Spraying;Label is off;no;;;;when_the_medium__full_dose__is;;true;true;malaria headaches cold_and_flu;FALSCH;FALSCH;FALSCH;WAHR;FALSCH;WAHR;FALSC…
25;female;married;a__level;muganda;antipyretics__pain_killers;antibiotics;business;;others;350000;WAHR;FALSCH;FALSCH;WAHR;WAHR;FALSCH;FALSCH;;potatoes matooke__bananna maize beans others;WAHR;WAHR;FALSCH;WAHR;WAHR;FALSCH;FALSCH;FALSCH;WAHR;yes;no;;;;yes;ARVs	Septrine;Oral;5 tablets in the morning	6 in the evening;when_the_medium__full_dose__is;;true;true;hiv_aids malaria cold_and_flu;WAHR;FALSCH;FALSCH;WAHR;FALSCH;WAHR;FALSCH;FALSCH;FALSCH;FALSCH;FALSCH;FALSCH;;;;;;doctor;WAHR;FALSCH;FALSCH;FALSCH;FALSCH;FALSCH;FALSCH;true;true;true;true;true;true;true;true;strongly_agree;strongly_agree;strongly_agree;strongly_agree;strongly_agree;strongly_agree;strongly_agree;strongly_agree;yes;poultry c…
47;female;married;technical_vocational;muganda;antimicrobial;antimalarials;farming;animal_farming_commercial;self_employed;500000;FALSCH;FALSCH;FALSCH;FALSCH;WAHR;FALSCH;FALSCH;;matooke__bananna potatoes maize beans;WAHR;WAHR;FALSCH;WAHR;WAHR;FALSCH;FALSCH;FALSCH;FALSCH;yes;no;;;;yes;Diclo and pcm;Orally;Spraying using diclo tube;when_the_medium__full_dose__is;;false;false;cold_and_flu fever mala…
25;female;married;primary;others;antibiotics;antipyretics__painkillers;farming;animal_farming_commercial;self_employed;200000;FALSCH;WAHR;WAHR;FALSCH;WAHR;FALSCH;FALSCH;;matooke__bananna beans;FALSCH;WAHR;FALSCH;WAHR;FALSCH;FALSCH;FALSCH;FALSCH;FALSCH;yes;no;;;;no;;;;when_i_feel_better;;true;true;fever malaria cold_and_flu;FALSCH;FALSCH;FALSCH;WAHR;WAHR;WAHR;FALSCH;FALSCH;FALSCH;FALSCH;FALSCH;FAL…
45;female;married;primary;muganda;antimicrobial;antipyretics__painkillers;business;;self_employed;100000;FALSCH;WAHR;FALSCH;FALSCH;WAHR;FALSCH;FALSCH;;potatoes beans;FALSCH;WAHR;FALSCH;FALSCH;WAHR;FALSCH;FALSCH;FALSCH;FALSCH;yes;no;;;;no;;;;when_the_medium__full_dose__is;;true;true;cold_and_flu malaria fever;FALSCH;FALSCH;FALSCH;WAHR;WAHR;WAHR;FALSCH;FALSCH;FALSCH;FALSCH;FALSCH;FALSCH;antibiotic_…
38;female;divorced_or_seperated;o__level;muganda;antimicrobial;antipyretics__painkillers;farming;animal_farming_commercial;self_employed;400000;FALSCH;FALSCH;FALSCH;FALSCH;WAHR;FALSCH;FALSCH;;potatoes matooke__bananna beans;FALSCH;WAHR;FALSCH;WAHR;WAHR;FALSCH;FALSCH;FALSCH;FALSCH;yes;no;;;;no;;;;when_the_medium__full_dose__is;;true;true;malaria cold_and_flu;FALSCH;FALSCH;FALSCH;WAHR;FALSCH;WAHR;F…
42;female;married;a__level;muganda;antipyretics__pain_killers;antimalarials;self_employment;;house_wife;450000;FALSCH;FALSCH;FALSCH;FALSCH;WAHR;FALSCH;FALSCH;;maize matooke__bananna others;WAHR;FALSCH;FALSCH;WAHR;FALSCH;FALSCH;FALSCH;FALSCH;WAHR;yes;no;;;;yes;PCM extra;Orraly;2x1;when_i_feel_better;;false;false;headaches cold_and_flu;FALSCH;FALSCH;FALSCH;WAHR;FALSCH;FALSCH;FALSCH;FALSCH;FALSCH;FA…
28;female;married;primary;muganda;antimicrobial;antipyretics__painkillers;business;;self_employed;210000;FALSCH;FALSCH;FALSCH;FALSCH;WAHR;FALSCH;FALSCH;;maize potatoes others;WAHR;FALSCH;FALSCH;FALSCH;WAHR;FALSCH;FALSCH;FALSCH;WAHR;yes;no;;;;yes;Coartem;Orally;4x1 adults;when_i_feel_better;;false;true;malaria cold_and_flu;FALSCH;FALSCH;FALSCH;WAHR;FALSCH;WAHR;FALSCH;FALSCH;FALSCH;FALSCH;FALSCH;FA…
42;female;divorced_or_seperated;primary;muganda;antimicrobial;antimalarials;business;;self_employed;100000;FALSCH;FALSCH;FALSCH;WAHR;WAHR;FALSCH;FALSCH;;beans maize matooke__bananna;WAHR;WAHR;FALSCH;WAHR;FALSCH;FALSCH;FALSCH;FALSCH;FALSCH;yes;no;;;;yes;Pcm;Orally;2x3;when_the_medium__full_dose__is;;false;true;malaria cold_and_flu fever;FALSCH;FALSCH;FALSCH;WAHR;WAHR;WAHR;FALSCH;FALSCH;FALSCH;FALS…
43;female;married;technical_vocational;muganda;antimicrobial;antipyretics__painkillers;formal_employment;;civil_servant;200000;WAHR;WAHR;FALSCH;FALSCH;WAHR;FALSCH;FALSCH;;matooke__bananna vegetables_and_fruits;FALSCH;FALSCH;FALSCH;WAHR;FALSCH;FALSCH;WAHR;FALSCH;FALSCH;yes;yes;Oxytetracycline ;Injection;1ml per 10kg;no;;;;when_the_medium__full_dose__is;;true;true;malaria cold_and_flu;FALSCH;FALSCH…
40;female;married;primary;muganda;antimicrobial;antibiotics;business;;self_employed;200000;FALSCH;WAHR;WAHR;FALSCH;WAHR;FALSCH;WAHR;Duck;matooke__bananna;FALSCH;FALSCH;FALSCH;WAHR;FALSCH;FALSCH;FALSCH;FALSCH;FALSCH;yes;yes;Taktic;Spraying;5ml in 20l;yes;Esomeprazole magnessium capsules;Orally;1x1 adults;when_i_feel_better;;false;true;malaria cold_and_flu any_other_mentioned__specify;FALSCH;FALSCH…
34;male;married;o__level;muganda;antimicrobial;antimalarials;business;;self_employed;150000;FALSCH;WAHR;FALSCH;FALSCH;WAHR;FALSCH;FALSCH;;matooke__bananna beans;FALSCH;WAHR;FALSCH;WAHR;FALSCH;FALSCH;FALSCH;FALSCH;FALSCH;yes;yes; Albafas;Orrally;1ml for 10-20kg;yes;Lonart;Orally;2x2;when_the_medium__full_dose__is;;false;false;malaria cold_and_flu;FALSCH;FALSCH;FALSCH;WAHR;FALSCH;WAHR;FALSCH;FALSCH…
59;male;married;none;muganda;antipyretics__pain_killers;antimalarials;farming;animal_farming_commercial;self_employed;100000;FALSCH;FALSCH;FALSCH;FALSCH;WAHR;FALSCH;FALSCH;;vegetables_and_fruits maize matooke__bananna;WAHR;FALSCH;FALSCH;WAHR;FALSCH;FALSCH;WAHR;FALSCH;FALSCH;yes;yes;Indofil;Spraying;Ikg in 80l;no;;;;when_i_feel_better;;true;true;malaria cold_and_flu;FALSCH;FALSCH;FALSCH;WAHR;FALSC…
40;female;married;none;mukiga;antimicrobial;antimalarials;farming;animal_farming_commercial;self_employed;30000;FALSCH;FALSCH;FALSCH;WAHR;WAHR;FALSCH;FALSCH;;beans matooke__bananna;FALSCH;WAHR;FALSCH;WAHR;FALSCH;FALSCH;FALSCH;FALSCH;FALSCH;yes;no;;;;yes;Panadol;Orrally;2x3;when_the_medium__full_dose__is;;true;true;malaria cold_and_flu;FALSCH;FALSCH;FALSCH;WAHR;FALSCH;WAHR;FALSCH;FALSCH;FALSCH;FAL…
33;female;married;technical_vocational;mukiga;antipyretics__pain_killers;antipyretics__painkillers;formal_employment;;civil_servant;600000;FALSCH;FALSCH;FALSCH;FALSCH;WAHR;FALSCH;FALSCH;;potatoes maize matooke__bananna;WAHR;FALSCH;FALSCH;WAHR;WAHR;FALSCH;FALSCH;FALSCH;FALSCH;yes;no;;;;no;;;;when_the_medium__full_dose__is;;false;false;cold_and_flu malaria fever;FALSCH;FALSCH;FALSCH;WAHR;WAHR;WAHR;…
53;female;married;o__level;muganda;antipyretics__pain_killers;antimalarials;farming;animal_farming_commercial;self_employed;200000;FALSCH;FALSCH;FALSCH;WAHR;WAHR;FALSCH;FALSCH;;matooke__bananna others;FALSCH;FALSCH;FALSCH;WAHR;FALSCH;FALSCH;FALSCH;FALSCH;WAHR;yes;yes;Keproceryl;Orrally;1tea spoon in 5l of water;yes;PCM;Orrally;2x3;when_the_medium__full_dose__is;;false;false;urinary_track_infectio…
38;male;married;o__level;muganda;antimicrobial;antimalarials;farming;animal_farming_commercial;self_employed;300000;WAHR;FALSCH;FALSCH;FALSCH;FALSCH;FALSCH;FALSCH;;g_nuts matooke__bananna potatoes;FALSCH;FALSCH;WAHR;WAHR;WAHR;FALSCH;FALSCH;FALSCH;FALSCH;yes;yes;Albafas;Orally;10ml to adults;yes;Coartem;Orally;4x1;when_the_medium__full_dose__is;;false;true;cold_and_flu malaria;FALSCH;FALSCH;FALSCH…
39;male;married;technical_vocational;others;antibiotics;antimalarials;farming;animal_farming_subsistence;unemployed;500000;FALSCH;FALSCH;FALSCH;WAHR;WAHR;WAHR;FALSCH;;others maize matooke__bananna;WAHR;FALSCH;FALSCH;WAHR;FALSCH;FALSCH;FALSCH;FALSCH;WAHR;yes;yes;Duducyper	roket	DAp	NPK;It depends ..;According to directions from veterenian;no;;;;others;Recommendation from veterenian;false;true;malaria fever;FALSCH;FALSCH;FALSCH;FALSCH;WAHR;WAHR;FALSCH;FALSCH;FALSCH;FALSCH;FALSCH;FALSCH;antibiotic_resistance superbugs drug_resistance_1 antibiotics_resistance;WAHR;WAHR;WAHR;WAHR;media veterinarian specific_campaign;FALSCH;FALSCH;FALSCH;WAHR;WAHR;WAHR;FALSCH;true;true;true;true…
30;female;married;technical_vocational;muganda;antibiotics;antipyretics__painkillers;formal_employment;;civil_servant;350000;FALSCH;FALSCH;FALSCH;WAHR;WAHR;FALSCH;FALSCH;;maize beans matooke__bananna potatoes vegetables_and_fruits others;WAHR;WAHR;FALSCH;WAHR;WAHR;FALSCH;WAHR;FALSCH;WAHR;yes;no;;;;no;;;;when_medicine_i_bought_is_half;;false;false;urinary_track_infection__uti;FALSCH;WAHR;FALSCH;FA…
45;female;married;primary;muganda;antibiotics;antibiotics;farming;animal_farming_subsistence;unemployed;120000;FALSCH;WAHR;FALSCH;FALSCH;WAHR;WAHR;FALSCH;;maize beans rice matooke__bananna potatoes vegetables_and_fruits;WAHR;WAHR;FALSCH;WAHR;WAHR;WAHR;WAHR;FALSCH;FALSCH;yes;no;;;;no;;;;when_medicine_i_bought_is_half;;false;true;fever malaria measles;FALSCH;FALSCH;FALSCH;FALSCH;WAHR;WAHR;WAHR;FALS…	enjaga	roket	dashing m45;to_treat_sick_animals to_prevent_sick_animals_becoming_sick to_kill_ticks_and_other_pests;WAHR;WAHR;FALSCH;WAHR;FALSCH;;only_sick_animals;WAHR;FALSCH;FALSCH;FALSCH;;veterinary_worker;WAHR;FALSCH;FALSCH;FALSCH;FALSCH;FALSCH;;;;;;;;yes;other_farmers veterinary_worker;WAHR;FALSCH;WAHR;FALSCH;FALSCH;;as_recommended_by_the_provider;;member_of_the_household;;orally injection with_feeds with…
60;male;married;none;muganda;antibiotics;antibiotics;farming;animal_farming_subsistence;unemployed;1000000;WAHR;WAHR;FALSCH;WAHR;WAHR;FALSCH;FALSCH;;maize g_nuts beans matooke__bananna potatoes yams others;WAHR;WAHR;WAHR;WAHR;WAHR;FALSCH;FALSCH;WAHR;WAHR;yes;yes;Roket	diathane	vitalex;When there r ticks	sick	cold and flue ;According to the veterenian ;yes;Fansida;When sick;Not sure;when_medicine_i_bought_is_half;;false;false;urinary_track_infection__uti dairrhoea cold_and_flu fever malaria measles skin_or_wound sore_throat body_aches headaches;FALSCH;WAHR;WAHR;WAHR;WAHR;WAHR;WAHR;WAHR;WAHR;WAHR;WAHR;FALSCH;antibiotic_resistance drug_resistance_1;WAHR;FALSCH;WAHR;FALSCH;media veterinarian;FALSCH;FALSC…
54;female;married;o__level;muganda;antibiotics;antimalarials;farming;animal_farming_subsistence;unemployed;350000;FALSCH;FALSCH;FALSCH;WAHR;FALSCH;FALSCH;FALSCH;;maize beans g_nuts matooke__bananna potatoes vegetables_and_fruits yams;WAHR;WAHR;WAHR;WAHR;WAHR;FALSCH;WAHR;WAHR;FALSCH;yes;no;;;;no;;;;when_medicine_i_bought_is_half;;false;false;cold_and_flu measles skin_or_wound sore_throat body_ache…
25;female;never_married;a__level;munyoro;antibiotics;antibiotics;self_employment;;self_employed;2000000;WAHR;WAHR;WAHR;WAHR;WAHR;FALSCH;FALSCH;;maize potatoes matooke__bananna yams rice;WAHR;FALSCH;FALSCH;WAHR;WAHR;WAHR;FALSCH;WAHR;FALSCH;yes;no;;;;no;;;;when_medicine_i_bought_is_half;;false;false;dairrhoea;FALSCH;FALSCH;WAHR;FALSCH;FALSCH;FALSCH;FALSCH;FALSCH;FALSCH;FALSCH;FALSCH;FALSCH;antibiot…
32;male;married;o__level;muganda;antimicrobial;antibiotics;farming;crop_farming_subsistence;unemployed;800000;;;;;;;;;maize beans;WAHR;WAHR;FALSCH;FALSCH;FALSCH;FALSCH;FALSCH;FALSCH;FALSCH;yes;yes;Rodmaster	nakibinge	ekiti	bikola;When the weeds have grown;Self dosage;yes;Vitamin ;When coughing and flue;Package instructions;when_i_feel_better;;false;false;fever malaria;FALSCH;FALSCH;FALSCH;FALSCH;WAHR;WAHR;FALSCH;FALSCH;FALSCH;FALSCH;FALSCH;FALSCH;antibiotics_resistance;FALSCH;FALSCH;FALSCH;WAHR;media veterinarian;FALSCH;FALSCH;FALSCH;WAHR;FALSCH;WAHR;FALSCH;false;don_t_know;don_t_know;true;false;true;true;true;stro…
40;female;married;none;muganda;antibiotics;antipyretics__painkillers;farming;crop_farming_subsistence;unemployed;100000;FALSCH;FALSCH;FALSCH;WAHR;WAHR;FALSCH;FALSCH;;beans matooke__bananna vegetables_and_fruits potatoes others;FALSCH;WAHR;FALSCH;WAHR;WAHR;FALSCH;WAHR;FALSCH;WAHR;yes;no;;;;no;;;;when_medicine_i_bought_is_half;;false;false;body_aches headaches;FALSCH;FALSCH;FALSCH;FALSCH;FALSCH;FAL…
55;female;widowed;primary;musoga;antipyretics__pain_killers;antibiotics;farming;crop_farming_commercial;unemployed;600000;;;;;;;;;potatoes beans;FALSCH;WAHR;FALSCH;FALSCH;WAHR;FALSCH;FALSCH;FALSCH;FALSCH;no;no;;;;yes;Coartem;Incaseof fever;2times a. Day;when_i_feel_better;;false;false;malaria fever;FALSCH;FALSCH;FALSCH;FALSCH;WAHR;WAHR;FALSCH;FALSCH;FALSCH;FALSCH;FALSCH;FALSCH;antibiotic_resistan…
36;male;married;primary;muganda;antimicrobial;other_antimicrobials;farming;animal_farming_subsistence;unemployed;700000;WAHR;WAHR;FALSCH;FALSCH;WAHR;FALSCH;FALSCH;;maize beans g_nuts matooke__bananna others vegetables_and_fruits;WAHR;WAHR;WAHR;WAHR;FALSCH;FALSCH;WAHR;FALSCH;WAHR;yes;no;;;;no;;;;when_i_feel_better;;true;true;dairrhoea;FALSCH;FALSCH;WAHR;FALSCH;FALSCH;FALSCH;FALSCH;FALSCH;FALSCH;FA…	duducyper	mancodoze;to_treat_sick_animals to_prevent_sick_animals_becoming_sick to_kill_ticks_and_other_pests;WAHR;WAHR;FALSCH;WAHR;FALSCH;;only_sick_animals;WAHR;FALSCH;FALSCH;FALSCH;;veterinary_worker;WAHR;FALSCH;FALSCH;FALSCH;FALSCH;FALSCH;;;;;;;;yes;veterinary_worker;WAHR;FALSCH;FALSCH;FALSCH;FALSCH;;as_recommended_by_the_provider;;animal_attendant;;orally injection with_water with_feeds;WAHR;WAHR;WAHR…
25;male;never_married;technical_vocational;muganda;antibiotics;antipyretics__painkillers;farming;crop_farming_subsistence;unemployed;150000;FALSCH;WAHR;FALSCH;FALSCH;WAHR;FALSCH;FALSCH;;maize beans vegetables_and_fruits potatoes matooke__bananna g_nuts others rice;WAHR;WAHR;WAHR;WAHR;WAHR;WAHR;WAHR;FALSCH;WAHR;yes;yes;Duducyper	keep green	mancozable;It depends on the situation;Depends on the size of the garden .. mostly uses 20litres;no;;;;when_i_feel_better;;false;false;malaria fever;FALSCH;FALSCH;FALSCH;FALSCH;WAHR;WAHR;FALSCH;FALSCH;FALSCH;FALSCH;FALSCH;FALSCH;antibiotic_resistance;WAHR;FALSCH;FALSCH;FALSCH;doctor;WAHR;FALSCH;FALSCH;FALSCH;FALSCH;FALSCH;FALSCH;true;true;true;true;false;true;true;true;strongly_agree;strongly_agr…
68;male;widowed;primary;munyoro;antipyretics__pain_killers;antibiotics;farming;animal_farming_subsistence;unemployed;690000;WAHR;WAHR;FALSCH;WAHR;WAHR;FALSCH;FALSCH;;maize beans potatoes matooke__bananna vegetables_and_fruits;WAHR;WAHR;FALSCH;WAHR;WAHR;FALSCH;WAHR;FALSCH;FALSCH;yes;yes;Roket	duducyper	vitalex	etc;When administering;T;no;;;;when_medicine_i_bought_is_half;;false;false;dairrhoea;FALSCH;FALSCH;WAHR;FALSCH;FALSCH;FALSCH;FALSCH;FALSCH;FALSCH;FALSCH;FALSCH;FALSCH;superbugs;FALSCH;WAHR;FALSCH;FALSCH;pharmacist;FALSCH;WAHR;FALSCH;FALSCH;FALSCH;FALSCH;FALSCH;true;true;true;false;false;false;true;true;agree_slightly;strongly_agree;strongly_agree;strongly_agree;strongly_agree;strongly_agree;stron…
35;male;married;o__level;muganda;antipyretics__pain_killers;antimalarials;farming;crop_farming_commercial;unemployed;1000000;WAHR;FALSCH;FALSCH;FALSCH;FALSCH;FALSCH;FALSCH;;maize beans g_nuts vegetables_and_fruits potatoes others;WAHR;WAHR;WAHR;FALSCH;WAHR;FALSCH;WAHR;FALSCH;WAHR;yes;no;;;;no;;;;when_i_feel_better;;false;false;urinary_track_infection__uti;FALSCH;WAHR;FALSCH;FALSCH;FALSCH;FALSCH;F…
50;female;married;primary;muganda;antipyretics__pain_killers;antibiotics;farming;animal_farming_commercial;unemployed;650000;FALSCH;WAHR;WAHR;WAHR;WAHR;FALSCH;FALSCH;;maize beans potatoes;WAHR;WAHR;FALSCH;FALSCH;WAHR;FALSCH;FALSCH;FALSCH;FALSCH;yes;no;;;;no;;;;when_i_feel_better;;false;false;fever malaria measles skin_or_wound sore_throat body_aches headaches;FALSCH;FALSCH;FALSCH;FALSCH;WAHR;WAHR…	generally local herbs;to_treat_sick_animals to_prevent_sick_animals_becoming_sick to_kill_ticks_and_other_pests to_fatten_increase_growth_of_the_animals;WAHR;WAHR;WAHR;WAHR;FALSCH;;only_sick_animals;WAHR;FALSCH;FALSCH;FALSCH;;other_farmers;FALSCH;FALSCH;FALSCH;FALSCH;WAHR;FALSCH;;;;;;;;yes;other_farmers;FALSCH;FALSCH;WAHR;FALSCH;FALSCH;;until_the_animal_is_cucred;;animal_attendant;;orally with_wa…
26;male;married;primary;muganda;antipyretics__pain_killers;antimalarials;farming;crop_farming_subsistence;unemployed;200000;FALSCH;WAHR;FALSCH;FALSCH;FALSCH;FALSCH;FALSCH;;maize potatoes yams matooke__bananna others;WAHR;FALSCH;FALSCH;WAHR;WAHR;FALSCH;FALSCH;WAHR;WAHR;yes;yes;Weed master	roket;When weeds grow	before planting;20litres;no;;;;when_medicine_i_bought_is_half;;false;false;urinary_track_infection__uti fever malaria;FALSCH;WAHR;FALSCH;FALSCH;WAHR;WAHR;FALSCH;FALSCH;FALSCH;FALSCH;FALSCH;FALSCH;drug_resistance_1;FALSCH;FALSCH;WAHR;FALSCH;pharmacist veterinarian;FALSCH;WAHR;FALSCH;FALSCH;FALSCH;WAHR;FALSCH;true;true;true;true;false;true;true;true;strongly_agree;strongly_agree;strongly_agree;stro…
53;female;married;primary;muganda;antimicrobial;antipyretics__painkillers;farming;animal_farming_subsistence;unemployed;350000;WAHR;WAHR;FALSCH;WAHR;WAHR;FALSCH;FALSCH;;beans maize potatoes matooke__bananna vegetables_and_fruits;WAHR;WAHR;FALSCH;WAHR;WAHR;FALSCH;WAHR;FALSCH;FALSCH;yes;no;;;;no;;;;when_i_get_reactions_from_it;;false;false;fever malaria measles skin_or_wound sore_throat body_aches …
50;male;married;technical_vocational;muganda;antibiotics;antimalarials;farming;animal_farming_subsistence;unemployed;3000000;WAHR;WAHR;FALSCH;WAHR;WAHR;FALSCH;FALSCH;;vegetables_and_fruits matooke__bananna maize beans others;WAHR;WAHR;FALSCH;WAHR;FALSCH;FALSCH;WAHR;FALSCH;WAHR;yes;no;;;;no;;;;when_the_medium__full_dose__is;;false;false;urinary_track_infection__uti dairrhoea cold_and_flu fever mal…	for ticks	for deworming;to_treat_sick_animals to_prevent_sick_animals_becoming_sick to_kill_ticks_and_other_pests;WAHR;WAHR;FALSCH;WAHR;FALSCH;;only_sick_animals;WAHR;FALSCH;FALSCH;FALSCH;;veterinary_worker veterinary_drugshop;WAHR;WAHR;FALSCH;FALSCH;FALSCH;FALSCH;;;;;;;;yes;veterinary_worker;WAHR;FALSCH;FALSCH;FALSCH;FALSCH;;until_the_animal_is_cucred;;veterinary_worker;;orally injection with_water with_f…
56;male;married;technical_vocational;muganda;antipyretics__pain_killers;antibiotics;farming;animal_farming_subsistence;unemployed;5000000;FALSCH;FALSCH;FALSCH;WAHR;WAHR;FALSCH;FALSCH;;maize beans matooke__bananna potatoes yams vegetables_and_fruits;WAHR;WAHR;FALSCH;WAHR;WAHR;FALSCH;WAHR;WAHR;FALSCH;yes;no;;;;yes;Quinine;Fever;2times a day;when_i_feel_better;;true;true;urinary_track_infection__uti…	vitalex	etc;to_treat_sick_animals to_prevent_sick_animals_becoming_sick to_kill_ticks_and_other_pests;WAHR;WAHR;FALSCH;WAHR;FALSCH;;only_sick_animals;WAHR;FALSCH;FALSCH;FALSCH;;veterinary_worker;WAHR;FALSCH;FALSCH;FALSCH;FALSCH;FALSCH;;;;;;;;yes;veterinary_worker other_farmers;WAHR;FALSCH;WAHR;FALSCH;FALSCH;;until_the_package_is_empty;;member_of_the_household;;orally injection with_water with_feeds;WAHR;…
29;male;never_married;technical_vocational;muganda;antipyretics__pain_killers;antibiotics;self_employment;;self_employed;1500000;FALSCH;FALSCH;FALSCH;WAHR;FALSCH;FALSCH;FALSCH;;yams potatoes maize beans g_nuts vegetables_and_fruits;WAHR;WAHR;WAHR;FALSCH;WAHR;FALSCH;WAHR;WAHR;FALSCH;yes;no;;;;no;;;;when_i_feel_better;;false;false;urinary_track_infection__uti dairrhoea cold_and_flu measles skin_or_…	rapid grow	weed master	mudoset	vitalex;to_treat_sick_animals to_prevent_sick_animals_becoming_sick to_fatten_increase_growth_of_the_animals to_kill_ticks_and_other_pests;WAHR;WAHR;WAHR;WAHR;FALSCH;;only_sick_animals;WAHR;FALSCH;FALSCH;FALSCH;;veterinary_worker;WAHR;FALSCH;FALSCH;FALSCH;FALSCH;FALSCH;;;;;;;;yes;veterinary_worker;WAHR;FALSCH;FALSCH;FALSCH;FALSCH;;once;;member_of_the_household;;orally with_water with_feeds inject…
27;male;married;o__level;others;antibiotics;antibiotics;self_employment;;self_employed;6000000;WAHR;FALSCH;FALSCH;FALSCH;WAHR;FALSCH;FALSCH;;maize beans g_nuts matooke__bananna potatoes rice vegetables_and_fruits yams;WAHR;WAHR;WAHR;WAHR;WAHR;WAHR;WAHR;WAHR;FALSCH;yes;no;;;;no;;;;when_medicine_i_bought_is_half;;false;false;urinary_track_infection__uti dairrhoea cold_and_flu fever malaria measles …	roket;to_treat_sick_animals to_prevent_sick_animals_becoming_sick to_kill_ticks_and_other_pests;WAHR;WAHR;FALSCH;WAHR;FALSCH;;only_sick_animals;WAHR;FALSCH;FALSCH;FALSCH;;veterinary_worker;WAHR;FALSCH;FALSCH;FALSCH;FALSCH;FALSCH;;;;;;;;yes;veterinary_worker;WAHR;FALSCH;FALSCH;FALSCH;FALSCH;;as_long_as_i_can_afford;;veterinary_worker;;orally injection with_water with_feeds;WAHR;WAHR;WAHR;WAHR;FALS…
42;male;married;o__level;musoga;antipyretics__pain_killers;antibiotics;business;;self_employed;200000;WAHR;WAHR;FALSCH;FALSCH;WAHR;FALSCH;FALSCH;;others;FALSCH;FALSCH;FALSCH;FALSCH;FALSCH;FALSCH;FALSCH;FALSCH;WAHR;yes;yes;Doxine for poultry;Drank in water;Lots of mls in water tanks;yes;Panadol	dyclo;Oral;2x3;when_i_feel_better;;false;true;dairrhoea fever malaria cold_and_flu;FALSCH;FALSCH;WAHR;WAHR;WAHR;WAHR;FALSCH;FALSCH;FALSCH;FALSCH;FALSCH;FALSCH;antibiotic_resistance;WAHR;FALSCH;FALSCH;FALSCH;family_members_or_friend;FALSCH;FALSCH;WAHR;FALSCH;FALSCH;FALSCH;FALSCH;true;true;true;true;true;false;true;don_t_know;strongly_agree;strongly_agree;disagree_slightly;agree_slightly;strongly_a…
21;male;never_married;technical_vocational;muganda;antibiotics;antibiotics;formal_employment;;civil_servant;300000;FALSCH;FALSCH;FALSCH;FALSCH;WAHR;FALSCH;FALSCH;;vegetables_and_fruits yams g_nuts matooke__bananna;FALSCH;FALSCH;WAHR;WAHR;FALSCH;FALSCH;WAHR;WAHR;FALSCH;yes;yes;Easy gro;Spray;4 spoons in 20ltrs;yes;Amoxl	fragyl;Oral;1/2 drug for child;when_the_medium__full_dose__is;;false;true;cold_and_flu sore_throat skin_or_wound;FALSCH;FALSCH;FALSCH;WAHR;FALSCH;FALSCH;FALSCH;WAHR;WAHR;FALSCH;FALSCH;FALSCH;antibiotic_resistance;WAHR;FALSCH;FALSCH;FALSCH;family_members_or_friend pharmacist;FALSCH;WAHR;WAHR;FALSCH;FALSCH;FALSCH;FALSCH;true;true;true;true;true;false;true;true;strongly_agree;agree_slightly;disagree…
44;female;married;none;muganda;antipyretics__pain_killers;antimalarials;farming;crop_farming_commercial;self_employed;200000;FALSCH;FALSCH;FALSCH;WAHR;WAHR;FALSCH;FALSCH;;others potatoes;FALSCH;FALSCH;FALSCH;FALSCH;WAHR;FALSCH;FALSCH;FALSCH;WAHR;yes;yes;Vitamin;Injection;Don't know;yes;Panadol;Oral;2x3;when_i_feel_better;;true;false;dairrhoea cold_and_flu measles sore_throat skin_or_wound;FALSCH;…
59;female;divorced_or_seperated;none;muganda;antipyretics__pain_killers;antibiotics;farming;crop_farming_subsistence;self_employed;20000;FALSCH;FALSCH;FALSCH;WAHR;WAHR;FALSCH;FALSCH;;vegetables_and_fruits potatoes;FALSCH;FALSCH;FALSCH;FALSCH;WAHR;FALSCH;WAHR;FALSCH;FALSCH;yes;yes;Liquid and vitamins;Injection;Don't know;yes;Panadol;Oral;2x3;when_i_feel_better;;true;true;dairrhoea cold_and_flu;FAL…
23;female;never_married;technical_vocational;muganda;antipyretics__pain_killers;antibiotics;farming;crop_farming_commercial;self_employed;30;WAHR;WAHR;WAHR;FALSCH;FALSCH;FALSCH;WAHR;Dogs;others yams matooke__bananna;FALSCH;FALSCH;FALSCH;WAHR;FALSCH;FALSCH;FALSCH;WAHR;WAHR;yes;yes;Lava	rocket	tufudde;Spray;Don't know;yes;Panadol	diclo	pyroxcam;Oral;For adults	1gm x3;when_the_medium__full_dose__is;;false;true;cold_and_flu urinary_track_infection__uti skin_or_wound sore_throat;FALSCH;WAHR;FALSCH;WAHR;FALSCH;FALSCH;FALSCH;WAHR;WAHR;FALSCH;FALSCH;FALSCH;antibiotic_resistance;WAHR;FALSCH;FALSCH;FALSCH;doctor pharmacist;WAHR;WAHR;FALSCH;FALSCH;FALSCH;FALSCH;FALSCH;true;true;true;true;true;true;true;true;strongly_agree;agree_slightly;disagree_slightly;strong…	penistrip;to_prevent_sick_animals_becoming_sick others;FALSCH;WAHR;FALSCH;FALSCH;WAHR;To treat wounds on animals;;;;;;;;;;;;;;;;;;;;;yes;veterinary_worker;WAHR;FALSCH;FALSCH;FALSCH;FALSCH;;until_the_animal_is_cucred;;member_of_the_household;;orally injection;WAHR;WAHR;FALSCH;FALSCH;FALSCH;;no;as_per_advice_of_a_veterinary_;;burned thrown_in_a_pit_latrine;FALSCH;FALSCH;FALSCH;WAHR;FALSCH;WAHR;FALS…
33;female;married;technical_vocational;muganda;antibiotics;antibiotics;formal_employment;;self_employed;20000000;FALSCH;FALSCH;FALSCH;FALSCH;WAHR;WAHR;FALSCH;;vegetables_and_fruits potatoes;FALSCH;FALSCH;FALSCH;FALSCH;WAHR;FALSCH;WAHR;FALSCH;FALSCH;yes;yes;Septrin;In water;1pill for each rabbit;yes;Amoxyl;Oral;2x3;when_the_medium__full_dose__is;;false;false;dairrhoea cold_and_flu skin_or_wound so…
35;female;married;technical_vocational;muganda;antibiotics;antipyretics__painkillers;farming;crop_farming_commercial;self_employed;2000000;WAHR;FALSCH;FALSCH;FALSCH;FALSCH;WAHR;FALSCH;;vegetables_and_fruits matooke__bananna potatoes;FALSCH;FALSCH;FALSCH;WAHR;WAHR;FALSCH;WAHR;FALSCH;FALSCH;yes;yes;Weed master	force up	security;Spray;100ml in 20ltr;yes;Septrin;Oral;2x3;when_the_medium__full_dose__is;;true;true;dairrhoea urinary_track_infection__uti malaria fever cold_and_flu skin_or_wound sore_throat;FALSCH;WAHR;WAHR;WAHR;WAHR;WAHR;FALSCH;WAHR;WAHR;FALSCH;FALSCH;FALSCH;antibiotic_resistance;WAHR;FALSCH;FALSCH;FALSCH;media;FALSCH;FALSCH;FALSCH;WAHR;FALSCH;FALSCH;FALSCH;true;true;true;true;false;false;true;true;s…
43;female;married;technical_vocational;muganda;antipyretics__pain_killers;other_antimicrobials;formal_employment;;civil_servant;300000;FALSCH;FALSCH;FALSCH;FALSCH;WAHR;FALSCH;FALSCH;;maize matooke__bananna;WAHR;FALSCH;FALSCH;WAHR;FALSCH;FALSCH;FALSCH;FALSCH;FALSCH;yes;yes;Vitamin;In water;Don't know;yes;Panadol;Oral;2x2;when_the_medium__full_dose__is;;false;false;dairrhoea cold_and_flu fever urin…
50;female;married;o__level;muganda;antipyretics__pain_killers;other_antimicrobials;farming;crop_farming_commercial;self_employed;700000;FALSCH;FALSCH;FALSCH;FALSCH;WAHR;FALSCH;FALSCH;;matooke__bananna potatoes beans maize vegetables_and_fruits;WAHR;WAHR;FALSCH;WAHR;WAHR;FALSCH;WAHR;FALSCH;FALSCH;yes;no;;;;yes;Panadol;Oral;2x3;when_the_medium__full_dose__is;;false;false;dairrhoea cold_and_flu skin…
40;male;married;none;muganda;antipyretics__pain_killers;antimalarials;farming;crop_farming_commercial;self_employed;500000;WAHR;WAHR;FALSCH;WAHR;WAHR;FALSCH;FALSCH;;matooke__bananna maize potatoes others;WAHR;FALSCH;FALSCH;WAHR;WAHR;FALSCH;FALSCH;FALSCH;WAHR;yes;yes;None;None;None;yes;Herbal;Oral;No specific dosage;when_i_feel_better;;false;false;dairrhoea fever cold_and_flu;FALSCH;FALSCH;WAHR;WA…
43;male;married;primary;muganda;antipyretics__pain_killers;antipyretics__painkillers;farming;animal_farming_commercial;self_employed;200000;WAHR;FALSCH;FALSCH;FALSCH;FALSCH;FALSCH;FALSCH;;matooke__bananna;FALSCH;FALSCH;FALSCH;WAHR;FALSCH;FALSCH;FALSCH;FALSCH;FALSCH;yes;yes;Amitex;Spray;15mls in 5ltr;yes;Panadol;Oral;2x3;when_i_feel_better;;false;false;dairrhoea cold_and_flu fever;FALSCH;FALSCH;WA…
55;male;married;primary;muganda;antipyretics__pain_killers;antimalarials;farming;animal_farming_commercial;self_employed;300000;WAHR;FALSCH;FALSCH;FALSCH;WAHR;FALSCH;FALSCH;;matooke__bananna potatoes others;FALSCH;FALSCH;FALSCH;WAHR;WAHR;FALSCH;FALSCH;FALSCH;WAHR;yes;yes;Dewormers	liquids for ticks;Spray;10ml in 20ltr;yes;Capsule	purple and black for toothache;Oral;2x3;when_the_medium__full_dose__is;;false;false;dairrhoea sore_throat skin_or_wound;FALSCH;FALSCH;WAHR;FALSCH;FALSCH;FALSCH;FALSCH;WAHR;WAHR;FALSCH;FALSCH;FALSCH;antibiotic_resistance;WAHR;FALSCH;FALSCH;FALSCH;doctor family_members_or_friend;WAHR;FALSCH;WAHR;FALSCH;FALSCH;FALSCH;FALSCH;true;true;true;true;false;false;true;don_t_know;strongly_agree;strongly_agre…	liquid for ticks;to_prevent_sick_animals_becoming_sick;FALSCH;WAHR;FALSCH;FALSCH;FALSCH;;;;;;;;;;;;;;;;;;;;;;yes;veterinary_worker;WAHR;FALSCH;FALSCH;FALSCH;FALSCH;;as_recommended_by_the_provider;;veterinary_worker;;injection orally with_water;WAHR;WAHR;WAHR;FALSCH;FALSCH;;no;as_per_advice_of_a_veterinary_;;thrown_in_a_pit_latrine;FALSCH;FALSCH;FALSCH;FALSCH;FALSCH;WAHR;FALSCH;;increased_treatmen…
27;female;married;o__level;muganda;antipyretics__pain_killers;antibiotics;self_employment;;self_employed;200000;FALSCH;FALSCH;FALSCH;FALSCH;WAHR;FALSCH;FALSCH;;others;FALSCH;FALSCH;FALSCH;FALSCH;FALSCH;FALSCH;FALSCH;FALSCH;WAHR;no;no;;;;no;;;;when_i_feel_better;;don_t_know;false;dairrhoea cold_and_flu skin_or_wound sore_throat;FALSCH;FALSCH;WAHR;WAHR;FALSCH;FALSCH;FALSCH;WAHR;WAHR;FALSCH;FALSCH;F…
62;female;divorced_or_seperated;primary;muganda;antibiotics;antibiotics;farming;animal_farming_commercial;self_employed;50000;FALSCH;FALSCH;FALSCH;FALSCH;WAHR;FALSCH;FALSCH;;potatoes others maize;WAHR;FALSCH;FALSCH;FALSCH;WAHR;FALSCH;FALSCH;FALSCH;WAHR;no;yes;Liquid for maize;Spray;Don't know;no;;;;when_the_medium__full_dose__is;;true;false;dairrhoea cold_and_flu sore_throat skin_or_wound;FALSCH;…	eyedrops;to_prevent_sick_animals_becoming_sick;FALSCH;WAHR;FALSCH;FALSCH;FALSCH;;;;;;;;;;;;;;;;;;;;;;yes;veterinary_worker;WAHR;FALSCH;FALSCH;FALSCH;FALSCH;;once;;veterinary_worker;;injection with_feeds;FALSCH;WAHR;FALSCH;WAHR;FALSCH;;no;my_own_judgement;;burned;FALSCH;FALSCH;FALSCH;WAHR;FALSCH;FALSCH;FALSCH;;increased_treatment_costs
43;female;married;none;muganda;antipyretics__pain_killers;antibiotics;business;;self_employed;20000;FALSCH;FALSCH;FALSCH;FALSCH;WAHR;FALSCH;FALSCH;;others;FALSCH;FALSCH;FALSCH;FALSCH;FALSCH;FALSCH;FALSCH;FALSCH;WAHR;yes;yes;Vitalite;Powder	in water;1 Spoon in 10ltr;yes;Panadol;Oral;Don't know;when_i_feel_better;;false;false;cold_and_flu dairrhoea urinary_track_infection__uti;FALSCH;WAHR;WAHR;WAHR;FALSCH;FALSCH;FALSCH;FALSCH;FALSCH;FALSCH;FALSCH;FALSCH;antibiotic_resistance;WAHR;FALSCH;FALSCH;FALSCH;family_members_or_friend;FALSCH;FALSCH;WAHR;FALSCH;FALSCH;FALSCH;FALSCH;true;true;true;true;false;false;true;don_t_know;strongly_agree;…
36;male;married;o__level;muganda;antipyretics__pain_killers;antimalarials;business;;self_employed;1000000;FALSCH;FALSCH;FALSCH;WAHR;WAHR;FALSCH;FALSCH;;others;FALSCH;FALSCH;FALSCH;FALSCH;FALSCH;FALSCH;FALSCH;FALSCH;WAHR;yes;yes;Newcastle	gongolo	alfatrim;Water	oral;1/2 teaspoon in 5 litr;no;;;;when_i_feel_better;;false;true;dairrhoea cold_and_flu malaria;FALSCH;FALSCH;WAHR;WAHR;FALSCH;WAHR;FALSCH;FALSCH;FALSCH;FALSCH;FALSCH;FALSCH;antibiotic_resistance;WAHR;FALSCH;FALSCH;FALSCH;family_members_or_friend media;FALSCH;FALSCH;WAHR;WAHR;FALSCH;FALSCH;FALSCH;true;false;true;true;false;false;true;don_t_know;strongly_agree;strongly_agree;strongly_agree;strongl…
35;female;married;o__level;muganda;antipyretics__pain_killers;other_antimicrobials;farming;animal_farming_commercial;civil_servant;100000;FALSCH;FALSCH;FALSCH;FALSCH;WAHR;FALSCH;FALSCH;;matooke__bananna vegetables_and_fruits;FALSCH;FALSCH;FALSCH;WAHR;FALSCH;FALSCH;WAHR;FALSCH;FALSCH;yes;yes;Anticox	gombostop	keprocil;In water	oral;2 spoons in 20ltr	keprocil;yes;Panadol;Oral;2x3 for adult;when_i_feel_better;;false;false;dairrhoea cold_and_flu fever;FALSCH;FALSCH;WAHR;WAHR;WAHR;FALSCH;FALSCH;FALSCH;FALSCH;FALSCH;FALSCH;FALSCH;antibiotic_resistance;WAHR;FALSCH;FALSCH;FALSCH;family_members_or_friend;FALSCH;FALSCH;WAHR;FALSCH;FALSCH;FALSCH;FALSCH;true;true;true;true;false;false;true;f;strongly_agree;strongly_agree;strongly_agree;strongly_agree;s…	ketrocin;to_treat_sick_animals;WAHR;FALSCH;FALSCH;FALSCH;FALSCH;;all_animals_of_the_same_species;FALSCH;WAHR;FALSCH;FALSCH;;veterinary_drugshop;FALSCH;WAHR;FALSCH;FALSCH;FALSCH;FALSCH;;;;;;;;yes;veterinary_worker;WAHR;FALSCH;FALSCH;FALSCH;FALSCH;;as_recommended_by_the_provider;;owner_of_the_animal;;with_water;FALSCH;FALSCH;WAHR;FALSCH;FALSCH;;no;my_own_judgement;;burned;FALSCH;FALSCH;FALSCH;WAHR;…
38;female;divorced_or_seperated;primary;muganda;antipyretics__pain_killers;antibiotics;business;;self_employed;50000;FALSCH;FALSCH;FALSCH;FALSCH;FALSCH;FALSCH;WAHR;Non;beans maize potatoes rice;WAHR;WAHR;FALSCH;FALSCH;WAHR;WAHR;FALSCH;FALSCH;FALSCH;yes;yes;Blue in colour watery for rice;Spraying;20;yes;"Renetrim
Renedol
Amoxiren";Orally;2x3;others;Wen I dont get a difference;true;true;malaria fever cold_and_flu body_aches headaches;FALSCH;FALSCH;FALSCH;WAHR;WAHR;WAHR;FALSCH;FALSCH;FALSCH;WAHR;WAHR;FALSCH;superbugs;FALSCH;WAHR;FALSCH;FALSCH;others;FALSCH;FALSCH;FALSCH;FALSCH;FALSCH;FALSCH;WAHR;true;true;false;true;false;false;true;don_t_know;strongly_agree;disagree_slightly;disagree_slightly;agree_slightly;strong…
36;female;married;primary;muganda;antibiotics;other_antimicrobials;farming;animal_farming_commercial;self_employed;500000;WAHR;FALSCH;FALSCH;WAHR;WAHR;FALSCH;FALSCH;;beans maize potatoes others;WAHR;WAHR;FALSCH;FALSCH;WAHR;FALSCH;FALSCH;FALSCH;WAHR;yes;no;;;;yes;"Amoxicillin
Co-pack for diarrhoea treatment
;Orally;Amoxicillin 2x2
Diarrhoea treatment 1x1";when_the_medium__full_dose__is;;false;false;malaria fever cold_and_flu dairrhoea any_other_mentioned__specify hiv_aids;WAHR;FALSCH;WAHR;WAHR;WAHR;WAHR;FALSCH;FALSCH;FALSCH;FALSCH;FALSCH;WAHR;antibiotic_resistance;WAHR;FALSCH;FALSCH;FALSCH;doctor others;WAHR;FALSCH;FALSCH;FALSCH;FALSCH;FALSCH;WAHR;true;false;false;true;false;false;true;f;strongly_agree;strongly_agree;stron…
She uses spraying and deworming medicine for cows though she calls the veterinary doctor to work on it";to_kill_ticks_and_other_pests to_prevent_sick_animals_becoming_sick;FALSCH;WAHR;FALSCH;WAHR;FALSCH;;;;;;;;;;;;;;;;;;;;;;yes;veterinary_worker;WAHR;FALSCH;FALSCH;FALSCH;FALSCH;;as_recommended_by_the_provider;;veterinary_worker;;injection orally other;WAHR;WAHR;FALSCH;FALSCH;WAHR;Spraying;no;as_p…
16;female;never_married;o__level;others;others;antimalarials;farming;animal_farming_commercial;self_employed;30000;FALSCH;WAHR;FALSCH;FALSCH;WAHR;FALSCH;FALSCH;;maize beans others matooke__bananna;WAHR;WAHR;FALSCH;WAHR;FALSCH;FALSCH;FALSCH;FALSCH;WAHR;no;no;;;;yes;"Nalongo
Mululuza
Local herbs called qunini
Kyewamala
Kiwankulata";Orally;It has no dose any time it can be taken but probably mostly 2 times;when_the_medium__full_dose__is;;false;false;headaches fever malaria any_other_mentioned__specify cold_and_flu;FALSCH;FALSCH;FALSCH;WAHR;WAHR;WAHR;FALSCH;FALSCH;FALSCH;FALSCH;WAHR;WAHR;drug_resistance_1;FALSCH;FALSCH;WAHR;FALSCH;others;FALSCH;FALSCH;FALSCH;FALSCH;FALSCH;FALSCH;WAHR;true;true;don_t_know;true;fal…
32;female;divorced_or_seperated;primary;muganda;antibiotics;other_antimicrobials;business;;self_employed;40000;FALSCH;FALSCH;FALSCH;WAHR;WAHR;FALSCH;FALSCH;;maize beans;WAHR;WAHR;FALSCH;FALSCH;FALSCH;FALSCH;FALSCH;FALSCH;FALSCH;no;no;;;;yes;"Tetraren
Foliren
Ibuprofen tablets bp
Metrogyl 200";Orally;2x3;when_i_feel_better;;true;true;fever malaria skin_or_wound any_other_mentioned__specify;FALSCH;FALSCH;FALSCH;FALSCH;WAHR;WAHR;FALSCH;WAHR;FALSCH;FALSCH;FALSCH;WAHR;antibiotic_resistance;WAHR;FALSCH;FALSCH;FALSCH;family_members_or_friend;FALSCH;FALSCH;WAHR;FALSCH;FALSCH;FALSCH;FALSCH;true;true;true;true;false;true;true;f;strongly_agree;strongly_agree;agree_slightly;neither_…
60;male;married;primary;others;antibiotics;antimalarials;farming;animal_farming_commercial;self_employed;600000;FALSCH;FALSCH;FALSCH;WAHR;WAHR;FALSCH;FALSCH;;beans maize others;WAHR;WAHR;FALSCH;FALSCH;FALSCH;FALSCH;FALSCH;FALSCH;WAHR;no;no;;;;no;;;;when_the_medium__full_dose__is;;false;false;fever malaria headaches cold_and_flu skin_or_wound any_other_mentioned__specify;FALSCH;FALSCH;FALSCH;WAHR;…
18;female;married;o__level;musoga;antibiotics;antibiotics;farming;animal_farming_commercial;self_employed;50000;FALSCH;FALSCH;FALSCH;FALSCH;WAHR;FALSCH;FALSCH;;matooke__bananna beans maize others;WAHR;WAHR;FALSCH;WAHR;FALSCH;FALSCH;FALSCH;FALSCH;WAHR;no;no;;;;yes;"Dexona
Amoxicillin capsules";Orally;2x3;when_i_feel_better;;true;true;fever malaria headaches any_other_mentioned__specify hiv_aids;WAHR;FALSCH;FALSCH;FALSCH;WAHR;WAHR;FALSCH;FALSCH;FALSCH;FALSCH;WAHR;WAHR;drug_resistance_1;FALSCH;FALSCH;WAHR;FALSCH;family_members_or_friend;FALSCH;FALSCH;WAHR;FALSCH;FALSCH;FALSCH;FALSCH;true;true;true;true;false;don_t_know;true;true;strongly_agree;strongly_agree;strongl…
30;female;married;o__level;muganda;others;antipyretics__painkillers;farming;animal_farming_commercial;self_employed;500000;FALSCH;WAHR;FALSCH;WAHR;WAHR;FALSCH;FALSCH;;beans maize others;WAHR;WAHR;FALSCH;FALSCH;FALSCH;FALSCH;FALSCH;FALSCH;WAHR;yes;no;;;;no;;;;when_the_medium__full_dose__is;;false;false;malaria fever dairrhoea any_other_mentioned__specify;FALSCH;FALSCH;WAHR;FALSCH;WAHR;WAHR;FALSCH;…
24;male;married;primary;others;antibiotics;antimalarials;farming;animal_farming_commercial;self_employed;100000;WAHR;FALSCH;FALSCH;WAHR;WAHR;FALSCH;FALSCH;;maize matooke__bananna others;WAHR;FALSCH;FALSCH;WAHR;FALSCH;FALSCH;FALSCH;FALSCH;WAHR;no;no;;;;yes;"Panadol
Quatum";Orally;2x3;when_the_medium__full_dose__is;;false;false;fever malaria headaches any_other_mentioned__specify body_aches;FALSCH;FALSCH;FALSCH;FALSCH;WAHR;WAHR;FALSCH;FALSCH;FALSCH;WAHR;WAHR;WAHR;superbugs;FALSCH;WAHR;FALSCH;FALSCH;family_members_or_friend;FALSCH;FALSCH;WAHR;FALSCH;FALSCH;FALSCH;FALSCH;true;true;true;true;false;false;false;true;strongly_agree;disagree_slightly;disagree_stron…
55;male;married;none;others;antibiotics;other_antimicrobials;farming;animal_farming_commercial;self_employed;150000;WAHR;WAHR;FALSCH;WAHR;FALSCH;FALSCH;FALSCH;;maize beans matooke__bananna potatoes others;WAHR;WAHR;FALSCH;WAHR;WAHR;FALSCH;FALSCH;FALSCH;WAHR;no;no;;;;no;;;;when_the_medium__full_dose__is;;false;false;malaria fever any_other_mentioned__specify body_aches headaches;FALSCH;FALSCH;FALS…
60;male;married;primary;others;antibiotics;antibiotics;farming;animal_farming_commercial;self_employed;300000;WAHR;WAHR;WAHR;WAHR;WAHR;FALSCH;FALSCH;;maize beans potatoes matooke__bananna;WAHR;WAHR;FALSCH;WAHR;WAHR;FALSCH;FALSCH;FALSCH;FALSCH;yes;yes;"Weed master
24D
;Spraying;160mls;yes;Panadol
Quatum
Septrin
Amoxicillin
Mabendazol
Fragile
;Orally;2x3;when_the_medium__full_dose__is;;false;true;fever malaria cold_and_flu dairrhoea any_other_mentioned__specify body_aches headaches;FALSCH;FALSCH;WAHR;WAHR;WAHR;WAHR;FALSCH;FALSCH;FALSCH;WAHR;WAHR;WAHR;superbugs antibiotic_resistance;WAHR;WAHR;FALSCH;FALSCH;family_members_or_friend;FALSCH;FALSCH;WAHR;FALSCH;FALSCH;FALSCH;FALSCH;false;true;true;true;false;true;false;true;disagree_strongl…
Benero
Vitamin";to_kill_ticks_and_other_pests to_fatten_increase_growth_of_the_animals to_prevent_sick_animals_becoming_sick;FALSCH;WAHR;WAHR;WAHR;FALSCH;;;;;;;;;;;;;;;;;;;;;;yes;veterinary_worker other_capacity other_farmers;WAHR;FALSCH;WAHR;FALSCH;WAHR;"Ngo workers
Save the children";others;Every after three months once;owner_of_the_animal;;injection orally other with_water;WAHR;WAHR;WAHR;FALSCH;WAHR;Spraying;yes;;;thrown_in_a_pit_latrine other;FALSCH;FALSCH;FALSCH;FALSCH;FALSCH;WAHR;WAHR;Some are kept in the house;other
80;female;divorced_or_seperated;none;others;antipyretics__pain_killers;antimalarials;other;;house_wife;0;WAHR;FALSCH;FALSCH;FALSCH;FALSCH;FALSCH;FALSCH;;maize others;WAHR;FALSCH;FALSCH;FALSCH;FALSCH;FALSCH;FALSCH;FALSCH;WAHR;no;no;;;;no;;;;when_the_medium__full_dose__is;;don_t_know;true;cold_and_flu malaria skin_or_wound body_aches;FALSCH;FALSCH;FALSCH;WAHR;FALSCH;WAHR;FALSCH;WAHR;FALSCH;WAHR;FAL…
79;male;married;primary;others;antipyretics__pain_killers;antipyretics__painkillers;farming;crop_farming_commercial;self_employed;200000;FALSCH;FALSCH;FALSCH;FALSCH;FALSCH;FALSCH;WAHR;Non;maize beans others matooke__bananna potatoes;WAHR;WAHR;FALSCH;WAHR;WAHR;FALSCH;FALSCH;FALSCH;WAHR;no;no;;;;yes;"Panadol
Quatum
Mululuza
Indocide";Orally;2x3;when_the_medium__full_dose__is;;true;true;malaria fever cold_and_flu dairrhoea any_other_mentioned__specify body_aches;FALSCH;FALSCH;WAHR;WAHR;WAHR;WAHR;FALSCH;FALSCH;FALSCH;WAHR;FALSCH;WAHR;antibiotic_resistance;WAHR;FALSCH;FALSCH;FALSCH;family_members_or_friend;FALSCH;FALSCH;WAHR;FALSCH;FALSCH;FALSCH;FALSCH;false;true;true;true;false;false;false;true;disagree_strongly;disag…
35;male;never_married;primary;muganda;others;other_antimicrobials;farming;crop_farming_commercial;self_employed;20000;FALSCH;FALSCH;FALSCH;FALSCH;FALSCH;FALSCH;WAHR;Non;maize beans others;WAHR;WAHR;FALSCH;FALSCH;FALSCH;FALSCH;FALSCH;FALSCH;WAHR;no;yes;"Weed master
Jembe";Spraying;200mls;no;;;;when_the_medium__full_dose__is;;true;true;malaria cold_and_flu any_other_mentioned__specify;FALSCH;FALSCH;FALSCH;WAHR;FALSCH;WAHR;FALSCH;FALSCH;FALSCH;FALSCH;FALSCH;WAHR;drug_resistance_1;FALSCH;FALSCH;WAHR;FALSCH;family_members_or_friend;FALSCH;FALSCH;WAHR;FALSCH;FALSCH;FALSCH;FALSCH;don_t_know;true;don_t_know;true;false;true;don_t_know;f;strongly_agree;strongly_agre…
27;female;married;o__level;musoga;antipyretics__pain_killers;antibiotics;farming;crop_farming_commercial;self_employed;100000;FALSCH;FALSCH;FALSCH;FALSCH;WAHR;FALSCH;FALSCH;;matooke__bananna maize beans potatoes others;WAHR;WAHR;FALSCH;WAHR;WAHR;FALSCH;FALSCH;FALSCH;WAHR;yes;yes;Weedmaster;Spray;1packet in a 20 ltr;yes;Panadol;Oral;2x3;when_the_medium__full_dose__is;;true;true;dairrhoea cold_and_…	white powder for deworm;to_treat_sick_animals;WAHR;FALSCH;FALSCH;FALSCH;FALSCH;;only_sick_animals;WAHR;FALSCH;FALSCH;FALSCH;;veterinary_drugshop;FALSCH;WAHR;FALSCH;FALSCH;FALSCH;FALSCH;;;;;;;;yes;veterinary_worker;WAHR;FALSCH;FALSCH;FALSCH;FALSCH;;until_the_animal_is_cucred;;owner_of_the_animal;;with_water;FALSCH;FALSCH;WAHR;FALSCH;FALSCH;;no;my_own_judgement;;burned;FALSCH;FALSCH;FALSCH;WAHR;FAL…
58;male;married;o__level;muganda;antipyretics__pain_killers;antimalarials;farming;animal_farming_commercial;self_employed;3000000;WAHR;WAHR;FALSCH;FALSCH;FALSCH;FALSCH;FALSCH;;matooke__bananna;FALSCH;FALSCH;FALSCH;WAHR;FALSCH;FALSCH;FALSCH;FALSCH;FALSCH;yes;yes;Liquid	milky;Spray;Not sure;yes;Corterm;Oral;8 tabs daily for 3 days;when_the_medium__full_dose__is;;false;true;dairrhoea cold_and_flu malaria urinary_track_infection__uti skin_or_wound sore_throat;FALSCH;WAHR;WAHR;WAHR;FALSCH;WAHR;FALSCH;WAHR;WAHR;FALSCH;FALSCH;FALSCH;antibiotic_resistance;WAHR;FALSCH;FALSCH;FALSCH;family_members_or_friend;FALSCH;FALSCH;WAHR;FALSCH;FALSCH;FALSCH;FALSCH;true;true;true;t…	turn milky;to_kill_ticks_and_other_pests;FALSCH;FALSCH;FALSCH;WAHR;FALSCH;;;;;;;;;;;;;;;;;;;;;;yes;veterinary_worker;WAHR;FALSCH;FALSCH;FALSCH;FALSCH;;as_long_as_i_can_afford;;owner_of_the_animal;;with_water;FALSCH;FALSCH;WAHR;FALSCH;FALSCH;;no;as_per_advice_of_a_veterinary_;;burned;FALSCH;FALSCH;FALSCH;WAHR;FALSCH;FALSCH;FALSCH;;increased_treatment_costs
35;female;married;o__level;muganda;antipyretics__pain_killers;antimalarials;self_employment;;self_employed;5;FALSCH;FALSCH;FALSCH;FALSCH;WAHR;FALSCH;FALSCH;;vegetables_and_fruits potatoes beans;FALSCH;WAHR;FALSCH;FALSCH;WAHR;FALSCH;WAHR;FALSCH;FALSCH;yes;yes;Powder	yellow for tomatoes;Spray;Don't know;yes;Corterm;Oral;24 fill doae;when_the_medium__full_dose__is;;false;true;dairrhoea;FALSCH;FALSCH;WAHR;FALSCH;FALSCH;FALSCH;FALSCH;FALSCH;FALSCH;FALSCH;FALSCH;FALSCH;antibiotic_resistance;WAHR;FALSCH;FALSCH;FALSCH;family_members_or_friend;FALSCH;FALSCH;WAHR;FALSCH;FALSCH;FALSCH;FALSCH;true;true;true;true;false;true;false;f;strongly_agree;strongly_agree;agree_sl…
60;male;married;none;munyoro;antipyretics__pain_killers;antipyretics__painkillers;business;;self_employed;50000;WAHR;FALSCH;FALSCH;WAHR;FALSCH;FALSCH;FALSCH;;others;FALSCH;FALSCH;FALSCH;FALSCH;FALSCH;FALSCH;FALSCH;FALSCH;WAHR;yes;yes;Sontnknow;Dk;Dk;yes;2x1;Oral;D;when_i_feel_better;;false;false;dairrhoea;FALSCH;FALSCH;WAHR;FALSCH;FALSCH;FALSCH;FALSCH;FALSCH;FALSCH;FALSCH;FALSCH;FALSCH;antibiotic…
30;female;married;o__level;muganda;antipyretics__pain_killers;antimalarials;business;;self_employed;500000;FALSCH;WAHR;FALSCH;FALSCH;WAHR;FALSCH;FALSCH;;vegetables_and_fruits;FALSCH;FALSCH;FALSCH;FALSCH;FALSCH;FALSCH;WAHR;FALSCH;FALSCH;yes;yes;Powder	white for vegetable;Spray;Don't know;yes;Panadol;Oral;1x3 for child;when_the_medium__full_dose__is;;false;true;dairrhoea;FALSCH;FALSCH;WAHR;FALSCH;FALSCH;FALSCH;FALSCH;FALSCH;FALSCH;FALSCH;FALSCH;FALSCH;antibiotic_resistance;WAHR;FALSCH;FALSCH;FALSCH;family_members_or_friend;FALSCH;FALSCH;WAHR;FALSCH;FALSCH;FALSCH;FALSCH;don_t_know;don_t_know;false;true;false;false;true;don_t_know;strongly_agree;…
33;female;married;primary;muganda;others;other_antimicrobials;farming;animal_farming_commercial;self_employed;1000000;FALSCH;WAHR;FALSCH;FALSCH;WAHR;FALSCH;FALSCH;;potatoes beans maize others;WAHR;WAHR;FALSCH;FALSCH;WAHR;FALSCH;FALSCH;FALSCH;WAHR;yes;yes;Dewormers	liquid turns foam;Oral in water;50ml in20ltr;yes;Herbs;Oral;1cup;when_i_feel_better;;false;false;dairrhoea cold_and_flu fever urinary_track_infection__uti;FALSCH;WAHR;WAHR;WAHR;WAHR;FALSCH;FALSCH;FALSCH;FALSCH;FALSCH;FALSCH;FALSCH;antibiotic_resistance;WAHR;FALSCH;FALSCH;FALSCH;family_members_or_friend;FALSCH;FALSCH;WAHR;FALSCH;FALSCH;FALSCH;FALSCH;true;true;true;true;false;false;true;don_t_know;…
60;male;married;primary;muganda;antipyretics__pain_killers;antimalarials;business;;self_employed;200000;WAHR;FALSCH;FALSCH;WAHR;FALSCH;FALSCH;FALSCH;;potatoes others;FALSCH;FALSCH;FALSCH;FALSCH;WAHR;FALSCH;FALSCH;FALSCH;WAHR;yes;yes;Liquid	for ticks;5ml in 5 ltr;Spray;yes;Panadol;Oral;2x3;when_the_medium__full_dose__is;;false;false;dairrhoea cold_and_flu malaria;FALSCH;FALSCH;WAHR;WAHR;FALSCH;WAHR;FALSCH;FALSCH;FALSCH;FALSCH;FALSCH;FALSCH;antibiotic_resistance;WAHR;FALSCH;FALSCH;FALSCH;family_members_or_friend;FALSCH;FALSCH;WAHR;FALSCH;FALSCH;FALSCH;FALSCH;true;true;true;true;false;false;true;don_t_know;strongly_agree;disagree_stro…
50;male;married;none;muganda;antibiotics;antipyretics__painkillers;self_employment;;self_employed;200000;FALSCH;WAHR;FALSCH;FALSCH;WAHR;FALSCH;FALSCH;;vegetables_and_fruits potatoes others;FALSCH;FALSCH;FALSCH;FALSCH;WAHR;FALSCH;WAHR;FALSCH;WAHR;yes;yes;Powder yellow for vegetable;Spray;5mls in 20ltr;yes;Panadol;Oral;1x3 for adult;when_i_feel_better;;false;false;dairrhoea fever cold_and_flu;FALSC…	turns a colour;to_treat_sick_animals;WAHR;FALSCH;FALSCH;FALSCH;FALSCH;;only_sick_animals all_animals_of_the_same_species;WAHR;WAHR;FALSCH;FALSCH;;veterinary_worker;WAHR;FALSCH;FALSCH;FALSCH;FALSCH;FALSCH;;;;;;;;yes;veterinary_worker;WAHR;FALSCH;FALSCH;FALSCH;FALSCH;;as_recommended_by_the_provider;;owner_of_the_animal;;orally with_water;WAHR;FALSCH;WAHR;FALSCH;FALSCH;;no;my_own_judgement;;thrown_i…
53;female;married;o__level;muganda;antibiotics;antibiotics;farming;animal_farming_commercial;self_employed;300000;FALSCH;FALSCH;FALSCH;WAHR;FALSCH;FALSCH;FALSCH;;potatoes matooke__bananna others;FALSCH;FALSCH;FALSCH;WAHR;WAHR;FALSCH;FALSCH;FALSCH;WAHR;yes;yes;Indophyll;Spray;100gm in 15ltr;yes;Agocough;Oral;5ml x2 for child;when_the_medium__full_dose__is;;false;false;urinary_track_infection__uti …
21;female;married;o__level;munyankole;antipyretics__pain_killers;antimalarials;business;;self_employed;90000;FALSCH;FALSCH;FALSCH;FALSCH;WAHR;FALSCH;FALSCH;;others;FALSCH;FALSCH;FALSCH;FALSCH;FALSCH;FALSCH;FALSCH;FALSCH;WAHR;yes;yes;White tabs for fever;In water;1 tab in drinker;yes;Corterm;Oral;4x2;when_the_medium__full_dose__is;;false;false;dairrhoea cold_and_flu fever malaria;FALSCH;FALSCH;WAH…
18;female;never_married;a__level;muganda;antibiotics;antipyretics__painkillers;farming;animal_farming_commercial;civil_servant;1500000;WAHR;WAHR;FALSCH;WAHR;WAHR;FALSCH;FALSCH;;vegetables_and_fruits matooke__bananna potatoes;FALSCH;FALSCH;FALSCH;WAHR;WAHR;FALSCH;WAHR;FALSCH;FALSCH;yes;yes;Oxytetracycline;Injectable and orally;10kg 1ml;yes;Ampiclox;Orally;1x3;when_i_feel_better;;true;true;cold_and…
42;male;married;primary;muganda;antibiotics;antipyretics__painkillers;farming;animal_farming_commercial;self_employed;200000;FALSCH;FALSCH;FALSCH;FALSCH;WAHR;FALSCH;FALSCH;;vegetables_and_fruits;FALSCH;FALSCH;FALSCH;FALSCH;FALSCH;FALSCH;WAHR;FALSCH;FALSCH;yes;yes;Dudu cyper;Spraying;15ml in 20l;yes;Septrin;Orally;2x3;when_i_feel_better;;true;true;cold_and_flu body_aches headaches;FALSCH;FALSCH;FA…
20;female;never_married;a__level;muganda;antimicrobial;antipyretics__painkillers;business;;self_employed;2000000;FALSCH;WAHR;FALSCH;FALSCH;WAHR;FALSCH;FALSCH;;matooke__bananna potatoes beans;FALSCH;WAHR;FALSCH;WAHR;WAHR;FALSCH;FALSCH;FALSCH;FALSCH;yes;no;;;;yes;Carbamazepine;Orally;1x1 adults;when_i_feel_better;;true;true;malaria cold_and_flu;FALSCH;FALSCH;FALSCH;WAHR;FALSCH;WAHR;FALSCH;FALSCH;FA…
20;female;never_married;a__level;muganda;antimicrobial;antipyretics__painkillers;business;;self_employed;800000;FALSCH;WAHR;FALSCH;FALSCH;FALSCH;FALSCH;FALSCH;;potatoes matooke__bananna g_nuts maize;WAHR;FALSCH;WAHR;WAHR;WAHR;FALSCH;FALSCH;FALSCH;FALSCH;yes;no;;;;yes;Coartem and pcm;Orally;2x1;when_i_feel_better;;true;true;malaria cold_and_flu;FALSCH;FALSCH;FALSCH;WAHR;FALSCH;WAHR;FALSCH;FALSCH;F…
65;male;married;o__level;muganda;antimicrobial;antipyretics__painkillers;business;;self_employed;300000;FALSCH;WAHR;FALSCH;FALSCH;WAHR;WAHR;FALSCH;;beans g_nuts potatoes matooke__bananna;FALSCH;WAHR;WAHR;WAHR;WAHR;FALSCH;FALSCH;FALSCH;FALSCH;yes;no;;;;yes;Coartem;Orally;4x2;when_i_feel_better;;true;true;malaria cold_and_flu;FALSCH;FALSCH;FALSCH;WAHR;FALSCH;WAHR;FALSCH;FALSCH;FALSCH;FALSCH;FALSCH;…
65;male;married;o__level;muganda;antipyretics__pain_killers;antimalarials;farming;animal_farming_commercial;self_employed;50000;WAHR;FALSCH;FALSCH;FALSCH;WAHR;FALSCH;FALSCH;;potatoes matooke__bananna;FALSCH;FALSCH;FALSCH;WAHR;WAHR;FALSCH;FALSCH;FALSCH;FALSCH;yes;no;;;;yes;Pyroxicum;Orrally;2x1;when_i_feel_better;;true;true;body_aches malaria;FALSCH;FALSCH;FALSCH;FALSCH;FALSCH;WAHR;FALSCH;FALSCH;F…
55;male;divorced_or_seperated;primary;muganda;antimicrobial;antimalarials;farming;animal_farming_commercial;self_employed;90000;WAHR;FALSCH;FALSCH;FALSCH;FALSCH;FALSCH;FALSCH;;matooke__bananna potatoes maize;WAHR;FALSCH;FALSCH;WAHR;WAHR;FALSCH;FALSCH;FALSCH;FALSCH;yes;yes;Bimatraz;Spraying;5ml in 10l;yes;Piliton;Orrally;1x3;when_the_medium__full_dose__is;;true;true;fever cold_and_flu;FALSCH;FALSC…
18;female;never_married;o__level;muganda;antipyretics__pain_killers;antimalarials;business;;self_employed;600000;FALSCH;FALSCH;FALSCH;FALSCH;WAHR;FALSCH;FALSCH;;matooke__bananna others;FALSCH;FALSCH;FALSCH;WAHR;FALSCH;FALSCH;FALSCH;FALSCH;WAHR;yes;yes;Weed master;Spraying;20ml in 20l;yes;Coartem;Orrally;4x2;when_the_medium__full_dose__is;;false;true;malaria fever;FALSCH;FALSCH;FALSCH;FALSCH;WAHR;…
45;female;married;primary;muganda;antimicrobial;antipyretics__painkillers;farming;animal_farming_commercial;self_employed;300000;FALSCH;FALSCH;FALSCH;FALSCH;WAHR;FALSCH;FALSCH;;matooke__bananna others potatoes;FALSCH;FALSCH;FALSCH;WAHR;WAHR;FALSCH;FALSCH;FALSCH;WAHR;yes;yes;Mult vitamin;Orrally;1tea spoon in 20l;no;;;;when_the_medium__full_dose__is;;false;false;malaria cold_and_flu;FALSCH;FALSCH;…
49;male;married;none;muganda;antipyretics__pain_killers;antimalarials;farming;animal_farming_commercial;self_employed;150000;WAHR;FALSCH;FALSCH;FALSCH;FALSCH;FALSCH;FALSCH;;matooke__bananna;FALSCH;FALSCH;FALSCH;WAHR;FALSCH;FALSCH;FALSCH;FALSCH;FALSCH;yes;no;;;;no;;;;when_i_feel_better;;false;false;malaria cold_and_flu;FALSCH;FALSCH;FALSCH;WAHR;FALSCH;WAHR;FALSCH;FALSCH;FALSCH;FALSCH;FALSCH;FALSCH…
45;female;widowed;none;muganda;antimicrobial;other_antimicrobials;farming;animal_farming_commercial;self_employed;150000;FALSCH;WAHR;WAHR;FALSCH;FALSCH;FALSCH;FALSCH;;matooke__bananna beans potatoes;FALSCH;WAHR;FALSCH;WAHR;WAHR;FALSCH;FALSCH;FALSCH;FALSCH;yes;no;;;;no;;;;when_the_medium__full_dose__is;;false;true;cold_and_flu fever malaria;FALSCH;FALSCH;FALSCH;WAHR;WAHR;WAHR;FALSCH;FALSCH;FALSCH;…
40;female;married;primary;muganda;antimicrobial;other_antimicrobials;farming;animal_farming_commercial;self_employed;300000;FALSCH;FALSCH;FALSCH;FALSCH;WAHR;FALSCH;FALSCH;;vegetables_and_fruits others;FALSCH;FALSCH;FALSCH;FALSCH;FALSCH;FALSCH;WAHR;FALSCH;WAHR;yes;no;;;;yes;Harbal medicine;Orrally;1tea spoon x3 for three days;when_i_feel_better;;true;true;cold_and_flu malaria;FALSCH;FALSCH;FALSCH;…
37;female;divorced_or_seperated;primary;muganda;antimicrobial;other_antimicrobials;business;;self_employed;50000;FALSCH;WAHR;FALSCH;FALSCH;WAHR;FALSCH;FALSCH;;matooke__bananna potatoes beans g_nuts;FALSCH;WAHR;WAHR;WAHR;WAHR;FALSCH;FALSCH;FALSCH;FALSCH;yes;no;;;;yes;PCM and amoxil;Orrally;2x3;when_the_medium__full_dose__is;;true;true;cold_and_flu malaria;FALSCH;FALSCH;FALSCH;WAHR;FALSCH;WAHR;FALS…
49;male;married;primary;muganda;antipyretics__pain_killers;antibiotics;farming;animal_farming_subsistence;unemployed;250000;FALSCH;FALSCH;FALSCH;WAHR;FALSCH;FALSCH;FALSCH;;potatoes maize matooke__bananna vegetables_and_fruits;WAHR;FALSCH;FALSCH;WAHR;WAHR;FALSCH;WAHR;FALSCH;FALSCH;yes;yes;Swine fever drug	roket	local herbs;Administered by a veterinarian;Not aware;no;;;;when_i_feel_better;;true;true;headaches body_aches;FALSCH;FALSCH;FALSCH;FALSCH;FALSCH;FALSCH;FALSCH;FALSCH;FALSCH;WAHR;WAHR;FALSCH;antibiotic_resistance drug_resistance_1;WAHR;FALSCH;WAHR;FALSCH;veterinarian;FALSCH;FALSCH;FALSCH;FALSCH;FALSCH;WAHR;FALSCH;true;true;true;true;false;true;true;true;strongly_agree;strongly_agree;strongly_agree…	ekigaji	muluku;to_treat_sick_animals to_prevent_sick_animals_becoming_sick to_fatten_increase_growth_of_the_animals to_kill_ticks_and_other_pests;WAHR;WAHR;WAHR;WAHR;FALSCH;;only_sick_animals;WAHR;FALSCH;FALSCH;FALSCH;;veterinary_worker;WAHR;FALSCH;FALSCH;FALSCH;FALSCH;FALSCH;;;;;;;;yes;other_farmers veterinary_worker;WAHR;FALSCH;WAHR;FALSCH;FALSCH;;as_recommended_by_the_provider;;veterinary_worker;;oral…
62;male;married;none;muganda;antipyretics__pain_killers;antibiotics;farming;crop_farming_subsistence;unemployed;80000;FALSCH;WAHR;FALSCH;WAHR;FALSCH;FALSCH;FALSCH;;maize potatoes beans matooke__bananna;WAHR;WAHR;FALSCH;WAHR;WAHR;FALSCH;FALSCH;FALSCH;FALSCH;yes;no;;;;no;;;;when_medicine_i_bought_is_half;;true;true;fever malaria;FALSCH;FALSCH;FALSCH;FALSCH;WAHR;WAHR;FALSCH;FALSCH;FALSCH;FALSCH;FALS…	roket	weedmaster	alovela;to_treat_sick_animals to_prevent_sick_animals_becoming_sick to_fatten_increase_growth_of_the_animals to_kill_ticks_and_other_pests;WAHR;WAHR;WAHR;WAHR;FALSCH;;only_sick_animals;WAHR;FALSCH;FALSCH;FALSCH;;veterinary_worker other_farmers;WAHR;FALSCH;FALSCH;FALSCH;WAHR;FALSCH;;;;;;;;yes;other_farmers veterinary_worker;WAHR;FALSCH;WAHR;FALSCH;FALSCH;;as_long_as_i_can_afford;;veterinary_worker…
35;male;married;primary;muganda;antimicrobial;antipyretics__painkillers;farming;crop_farming_subsistence;unemployed;90000;FALSCH;FALSCH;FALSCH;FALSCH;WAHR;FALSCH;FALSCH;;maize vegetables_and_fruits potatoes matooke__bananna beans;WAHR;WAHR;FALSCH;WAHR;WAHR;FALSCH;WAHR;FALSCH;FALSCH;yes;no;;;;no;;;;when_medicine_i_bought_is_half;;false;false;body_aches headaches;FALSCH;FALSCH;FALSCH;FALSCH;FALSCH;…	local herbs;to_treat_sick_animals to_kill_ticks_and_other_pests;WAHR;FALSCH;FALSCH;WAHR;FALSCH;;only_sick_animals;WAHR;FALSCH;FALSCH;FALSCH;;veterinary_worker;WAHR;FALSCH;FALSCH;FALSCH;FALSCH;FALSCH;;;;;;;;yes;veterinary_worker;WAHR;FALSCH;FALSCH;FALSCH;FALSCH;;as_recommended_by_the_provider;;animal_attendant;;orally injection with_water with_feeds;WAHR;WAHR;WAHR;WAHR;FALSCH;;yes;;;deposited_in_c…
28;female;never_married;technical_vocational;muganda;antibiotics;antipyretics__painkillers;self_employment;;self_employed;2000000;WAHR;WAHR;FALSCH;FALSCH;WAHR;FALSCH;FALSCH;;maize beans g_nuts matooke__bananna potatoes rice vegetables_and_fruits yams others;WAHR;WAHR;WAHR;WAHR;WAHR;WAHR;WAHR;WAHR;WAHR;yes;no;;;;no;;;;when_i_feel_better;;false;false;urinary_track_infection__uti dairrhoea cold_and_…	for coccidioisis	for cold	aloevera	mululuza;to_treat_sick_animals;WAHR;FALSCH;FALSCH;FALSCH;FALSCH;;only_sick_animals;WAHR;FALSCH;FALSCH;FALSCH;;veterinary_worker;WAHR;FALSCH;FALSCH;FALSCH;FALSCH;FALSCH;;;;;;;;yes;veterinary_worker other_farmers;WAHR;FALSCH;WAHR;FALSCH;FALSCH;;as_long_as_i_can_afford;;member_of_the_household;;orally injection with_water with_feeds;WAHR;WAHR;WAHR;WAHR;FALSCH;;yes;;;burned thrown_in_a_drain_open_are…
2;male;married;none;muganda;antibiotics;antibiotics;farming;animal_farming_subsistence;unemployed;250000;WAHR;WAHR;FALSCH;WAHR;FALSCH;FALSCH;FALSCH;;potatoes matooke__bananna maize vegetables_and_fruits rice;WAHR;FALSCH;FALSCH;WAHR;WAHR;WAHR;WAHR;FALSCH;FALSCH;yes;no;;;;no;;;;when_i_get_reactions_from_it;;false;false;any_other_mentioned__specify;FALSCH;FALSCH;FALSCH;FALSCH;FALSCH;FALSCH;FALSCH;FA…	others are provided by veterinarian;to_treat_sick_animals;WAHR;FALSCH;FALSCH;FALSCH;FALSCH;;only_sick_animals;WAHR;FALSCH;FALSCH;FALSCH;;veterinary_worker other_farmers;WAHR;FALSCH;FALSCH;FALSCH;WAHR;FALSCH;;;;;;;;yes;veterinary_worker;WAHR;FALSCH;FALSCH;FALSCH;FALSCH;;as_long_as_i_can_afford;;veterinary_worker;;orally injection with_water with_feeds;WAHR;WAHR;WAHR;WAHR;FALSCH;;yes;;;deposited_in…
34;female;married;o__level;muganda;antipyretics__pain_killers;antibiotics;self_employment;;self_employed;800000;FALSCH;WAHR;FALSCH;FALSCH;FALSCH;FALSCH;FALSCH;;maize matooke__bananna rice;WAHR;FALSCH;FALSCH;WAHR;FALSCH;WAHR;FALSCH;FALSCH;FALSCH;yes;no;;;;no;;;;when_i_feel_better;;false;false;any_other_mentioned__specify;FALSCH;FALSCH;FALSCH;FALSCH;FALSCH;FALSCH;FALSCH;FALSCH;FALSCH;FALSCH;FALSCH;…
27;male;married;o__level;muganda;antipyretics__pain_killers;antimalarials;farming;animal_farming_subsistence;unemployed;1500000;WAHR;FALSCH;FALSCH;WAHR;WAHR;WAHR;FALSCH;;vegetables_and_fruits yams others;FALSCH;FALSCH;FALSCH;FALSCH;FALSCH;FALSCH;WAHR;WAHR;WAHR;yes;no;;;;no;;;;when_i_feel_better;;false;false;headaches body_aches;FALSCH;FALSCH;FALSCH;FALSCH;FALSCH;FALSCH;FALSCH;FALSCH;FALSCH;WAHR;W…	ITin	duducyper ;to_treat_sick_animals to_prevent_sick_animals_becoming_sick to_kill_ticks_and_other_pests;WAHR;WAHR;FALSCH;WAHR;FALSCH;;only_sick_animals;WAHR;FALSCH;FALSCH;FALSCH;;veterinary_worker;WAHR;FALSCH;FALSCH;FALSCH;FALSCH;FALSCH;;;;;;;;yes;veterinary_worker;WAHR;FALSCH;FALSCH;FALSCH;FALSCH;;as_long_as_i_can_afford;;veterinary_worker;;orally with_feeds with_water injection;WAHR;WAHR;WAHR;WAHR…
42;female;married;primary;muganda;antimicrobial;antimalarials;farming;animal_farming_subsistence;unemployed;350000;FALSCH;FALSCH;FALSCH;WAHR;FALSCH;FALSCH;FALSCH;;potatoes matooke__bananna;FALSCH;FALSCH;FALSCH;WAHR;WAHR;FALSCH;FALSCH;FALSCH;FALSCH;yes;no;;;;no;;;;when_i_feel_better;;false;false;urinary_track_infection__uti dairrhoea cold_and_flu fever malaria measles skin_or_wound sore_throat bod…
47;female;married;none;muganda;antipyretics__pain_killers;antimalarials;farming;animal_farming_subsistence;unemployed;100000;FALSCH;WAHR;FALSCH;FALSCH;FALSCH;FALSCH;FALSCH;;maize matooke__bananna yams;WAHR;FALSCH;FALSCH;WAHR;FALSCH;FALSCH;FALSCH;WAHR;FALSCH;yes;no;;;;no;;;;when_i_feel_better;;false;false;urinary_track_infection__uti dairrhoea cold_and_flu fever malaria;FALSCH;WAHR;WAHR;WAHR;WAHR;…
60;male;married;primary;muganda;antibiotics;antimalarials;farming;animal_farming_subsistence;unemployed;200000;FALSCH;FALSCH;FALSCH;WAHR;WAHR;FALSCH;FALSCH;;maize matooke__bananna potatoes;WAHR;FALSCH;FALSCH;WAHR;WAHR;FALSCH;FALSCH;FALSCH;FALSCH;yes;yes;Dythane	roket	urea	NPK	DAP;Depending on the season ie planting	weeding;20litres;no;;;;when_the_medium__full_dose__is;;false;false;fever malaria;FALSCH;FALSCH;FALSCH;FALSCH;WAHR;WAHR;FALSCH;FALSCH;FALSCH;FALSCH;FALSCH;FALSCH;antibiotic_resistance;WAHR;FALSCH;FALSCH;FALSCH;specific_campaign veterinarian;FALSCH;FALSCH;FALSCH;FALSCH;WAHR;WAHR;FALSCH;false;true;true;true;false;true;true;don_t_know;strongly_agree;strongly_agree;strongly_agree;strongly_agree;strong…	intermectin	multivitamin injection ;to_treat_sick_animals;WAHR;FALSCH;FALSCH;FALSCH;FALSCH;;only_sick_animals;WAHR;FALSCH;FALSCH;FALSCH;;veterinary_worker;WAHR;FALSCH;FALSCH;FALSCH;FALSCH;FALSCH;;;;;;;;yes;veterinary_worker;WAHR;FALSCH;FALSCH;FALSCH;FALSCH;;as_recommended_by_the_provider;;veterinary_worker;;orally injection with_water with_feeds;WAHR;WAHR;WAHR;WAHR;FALSCH;;no;as_per_advice_of_a_veterinary_;;…
65;female;married;none;muganda;antibiotics;antibiotics;farming;animal_farming_subsistence;unemployed;650000;FALSCH;FALSCH;FALSCH;FALSCH;WAHR;FALSCH;FALSCH;;matooke__bananna vegetables_and_fruits potatoes;FALSCH;FALSCH;FALSCH;WAHR;WAHR;FALSCH;WAHR;FALSCH;FALSCH;yes;no;;;;no;;;;when_medicine_i_bought_is_half;;false;false;urinary_track_infection__uti dairrhoea cold_and_flu fever malaria measles skin…	evuu	for worms n coccidioisis;to_treat_sick_animals;WAHR;FALSCH;FALSCH;FALSCH;FALSCH;;only_sick_animals;WAHR;FALSCH;FALSCH;FALSCH;;veterinary_worker veterinary_drugshop other_farmers;WAHR;WAHR;FALSCH;FALSCH;WAHR;FALSCH;;;;;;;;yes;veterinary_worker;WAHR;FALSCH;FALSCH;FALSCH;FALSCH;;until_the_package_is_empty;;veterinary_worker;;orally injection with_water with_feeds;WAHR;WAHR;WAHR;WAHR;FALSCH;;no;as_pe…
56;female;married;primary;muganda;antipyretics__pain_killers;antibiotics;farming;crop_farming_subsistence;unemployed;90000;FALSCH;FALSCH;FALSCH;FALSCH;WAHR;FALSCH;FALSCH;;maize matooke__bananna potatoes yams;WAHR;FALSCH;FALSCH;WAHR;WAHR;FALSCH;FALSCH;WAHR;FALSCH;yes;no;;;;no;;;;when_medicine_i_bought_is_half;;true;true;any_other_mentioned__specify;FALSCH;FALSCH;FALSCH;FALSCH;FALSCH;FALSCH;FALSCH;…	ekigaji;to_treat_sick_animals to_prevent_sick_animals_becoming_sick;WAHR;WAHR;FALSCH;FALSCH;FALSCH;;only_sick_animals;WAHR;FALSCH;FALSCH;FALSCH;;veterinary_worker;WAHR;FALSCH;FALSCH;FALSCH;FALSCH;FALSCH;;;;;;;;no;;;;;;;;others;Own judgement;member_of_the_household;;with_water orally;WAHR;FALSCH;WAHR;FALSCH;FALSCH;;no;manufacturers_recommendation;;deposited_in_communal_bins_and burned;WAHR;FALSCH;…
39;male;married;primary;mukiga;antipyretics__pain_killers;antimalarials;farming;animal_farming_subsistence;unemployed;1000000;FALSCH;FALSCH;FALSCH;WAHR;FALSCH;FALSCH;FALSCH;;maize matooke__bananna;WAHR;FALSCH;FALSCH;WAHR;FALSCH;FALSCH;FALSCH;FALSCH;FALSCH;yes;no;;;;no;;;;when_medicine_i_bought_is_half;;false;false;fever malaria;FALSCH;FALSCH;FALSCH;FALSCH;WAHR;WAHR;FALSCH;FALSCH;FALSCH;FALSCH;FAL…
2;female;married;primary;muganda;antibiotics;antimalarials;farming;crop_farming_subsistence;unemployed;200000;WAHR;WAHR;FALSCH;FALSCH;WAHR;FALSCH;FALSCH;;potatoes maize beans matooke__bananna;WAHR;WAHR;FALSCH;WAHR;WAHR;FALSCH;FALSCH;FALSCH;FALSCH;yes;no;;;;no;;;;when_medicine_i_bought_is_half;;false;false;fever malaria;FALSCH;FALSCH;FALSCH;FALSCH;WAHR;WAHR;FALSCH;FALSCH;FALSCH;FALSCH;FALSCH;FALSC…
69;female;widowed;none;muganda;antibiotics;antibiotics;farming;animal_farming_subsistence;unemployed;2000000;WAHR;FALSCH;FALSCH;WAHR;WAHR;FALSCH;FALSCH;;matooke__bananna maize beans potatoes vegetables_and_fruits;WAHR;WAHR;FALSCH;WAHR;WAHR;FALSCH;WAHR;FALSCH;FALSCH;yes;no;;;;no;;;;when_i_feel_better;;true;true;urinary_track_infection__uti dairrhoea cold_and_flu fever malaria measles skin_or_wound…
31;male;married;primary;muganda;antipyretics__pain_killers;antimalarials;farming;animal_farming_subsistence;unemployed;500000;FALSCH;FALSCH;FALSCH;WAHR;WAHR;FALSCH;FALSCH;;matooke__bananna;FALSCH;FALSCH;FALSCH;WAHR;FALSCH;FALSCH;FALSCH;FALSCH;FALSCH;yes;no;;;;no;;;;when_i_get_reactions_from_it;;true;true;fever malaria;FALSCH;FALSCH;FALSCH;FALSCH;WAHR;WAHR;FALSCH;FALSCH;FALSCH;FALSCH;FALSCH;FALSCH…	ebu	ekigaji;to_treat_sick_animals to_prevent_sick_animals_becoming_sick;WAHR;WAHR;FALSCH;FALSCH;FALSCH;;only_sick_animals;WAHR;FALSCH;FALSCH;FALSCH;;veterinary_worker;WAHR;FALSCH;FALSCH;FALSCH;FALSCH;FALSCH;;;;;;;;yes;veterinary_worker;WAHR;FALSCH;FALSCH;FALSCH;FALSCH;;as_long_as_i_can_afford;;veterinary_worker;;orally injection with_water with_feeds;WAHR;WAHR;WAHR;WAHR;FALSCH;;no;manufacturers_recom…
30;male;married;o__level;muganda;antipyretics__pain_killers;antimalarials;business;;others;3000000;FALSCH;WAHR;WAHR;FALSCH;FALSCH;FALSCH;FALSCH;;potatoes maize matooke__bananna others;WAHR;FALSCH;FALSCH;WAHR;WAHR;FALSCH;FALSCH;FALSCH;WAHR;yes;no;;;;no;;;;when_i_feel_better;;false;false;fever malaria;FALSCH;FALSCH;FALSCH;FALSCH;WAHR;WAHR;FALSCH;FALSCH;FALSCH;FALSCH;FALSCH;FALSCH;antibiotic_resista…	multivitamin injection;to_treat_sick_animals to_prevent_sick_animals_becoming_sick to_kill_ticks_and_other_pests;WAHR;WAHR;FALSCH;WAHR;FALSCH;;only_sick_animals;WAHR;FALSCH;FALSCH;FALSCH;;veterinary_worker;WAHR;FALSCH;FALSCH;FALSCH;FALSCH;FALSCH;;;;;;;;yes;veterinary_worker;WAHR;FALSCH;FALSCH;FALSCH;FALSCH;;as_recommended_by_the_provider;;veterinary_worker;;orally injection with_water with_feeds;…
62;male;married;technical_vocational;muganda;antimicrobial;antimalarials;farming;animal_farming_subsistence;others;700000;WAHR;FALSCH;FALSCH;WAHR;FALSCH;FALSCH;FALSCH;;maize beans matooke__bananna;WAHR;WAHR;FALSCH;WAHR;FALSCH;FALSCH;FALSCH;FALSCH;FALSCH;yes;yes;Butarex;Drug shop;As prescribed by the doctor;yes;Coartem;Drug shop;As prescribed by the doctor;when_the_medium__full_dose__is;;false;fal…	others are always being administered by the doctor.;to_treat_sick_animals to_prevent_sick_animals_becoming_sick to_kill_ticks_and_other_pests;WAHR;WAHR;FALSCH;WAHR;FALSCH;;only_sick_animals;WAHR;FALSCH;FALSCH;FALSCH;;veterinary_drugshop veterinary_worker;WAHR;WAHR;FALSCH;FALSCH;FALSCH;FALSCH;;;;;;;;yes;veterinary_worker other_farmers;WAHR;FALSCH;WAHR;FALSCH;FALSCH;;as_recommended_by_the_provider;…
45;male;married;primary;muganda;antipyretics__pain_killers;antipyretics__painkillers;self_employment;;self_employed;500000;FALSCH;FALSCH;FALSCH;WAHR;WAHR;WAHR;FALSCH;;matooke__bananna potatoes vegetables_and_fruits;FALSCH;FALSCH;FALSCH;WAHR;WAHR;FALSCH;WAHR;FALSCH;FALSCH;yes;yes;Tectin	vermectin	& irukill;Drug shop;As prescribed by the doctor;yes;Paracetamol;Orally;As prescribed by the doctor;when_i_feel_better;;false;true;urinary_track_infection__uti fever;FALSCH;WAHR;FALSCH;FALSCH;WAHR;FALSCH;FALSCH;FALSCH;FALSCH;FALSCH;FALSCH;FALSCH;superbugs;FALSCH;WAHR;FALSCH;FALSCH;family_members_or_friend;FALSCH;FALSCH;WAHR;FALSCH;FALSCH;FALSCH;FALSCH;true;true;true;true;false;true;false;true;stro…
54;female;married;o__level;muganda;antipyretics__pain_killers;antipyretics__painkillers;farming;animal_farming_subsistence;self_employed;300000;FALSCH;FALSCH;FALSCH;FALSCH;WAHR;FALSCH;FALSCH;;potatoes maize beans others;WAHR;WAHR;FALSCH;FALSCH;WAHR;FALSCH;FALSCH;FALSCH;WAHR;yes;yes;Oxytet-26;Orally & injection;As recommended by the doctor;yes;Panadol extra;Orally;As recommended by the health work…
39;female;married;o__level;muganda;antipyretics__pain_killers;antipyretics__painkillers;farming;animal_farming_subsistence;civil_servant;300000;FALSCH;FALSCH;FALSCH;WAHR;WAHR;FALSCH;FALSCH;;matooke__bananna maize beans potatoes vegetables_and_fruits;WAHR;WAHR;FALSCH;WAHR;WAHR;FALSCH;WAHR;FALSCH;FALSCH;yes;yes;No drug;Nothing;Nothing;yes;Panadols;Orally;As recommended by the doctor;others;Five day…
73;female;widowed;o__level;muganda;antipyretics__pain_killers;antipyretics__painkillers;farming;animal_farming_subsistence;self_employed;500000;WAHR;WAHR;FALSCH;WAHR;WAHR;FALSCH;FALSCH;;matooke__bananna beans;FALSCH;WAHR;FALSCH;WAHR;FALSCH;FALSCH;FALSCH;FALSCH;FALSCH;yes;yes;Its always doctor working on them ;No drug;Doctors recommendation;yes;Paracetamol;Orally;Doctors prescription;when_the_medi…
35;male;married;primary;musoga;antipyretics__pain_killers;antipyretics__painkillers;farming;animal_farming_subsistence;self_employed;600000;FALSCH;FALSCH;FALSCH;FALSCH;WAHR;FALSCH;WAHR;Dog;matooke__bananna;FALSCH;FALSCH;FALSCH;WAHR;FALSCH;FALSCH;FALSCH;FALSCH;FALSCH;yes;yes;Tetracycline 20%;Orally & injection;As prescribed by the doctor;no;;;;when_the_medium__full_dose__is;;true;false;urinary_tra…
33;female;married;technical_vocational;muganda;antipyretics__pain_killers;antipyretics__painkillers;farming;crop_farming_commercial;self_employed;700000;FALSCH;WAHR;FALSCH;FALSCH;WAHR;FALSCH;FALSCH;;maize beans matooke__bananna vegetables_and_fruits potatoes others;WAHR;WAHR;FALSCH;WAHR;WAHR;FALSCH;WAHR;FALSCH;WAHR;yes;yes;No drug;Nothing;Northing;yes;Panadol;Orally;As prescribed by the doctor;wh…
40;male;married;primary;muganda;antibiotics;antipyretics__painkillers;farming;animal_farming_subsistence;self_employed;500000;FALSCH;FALSCH;FALSCH;WAHR;FALSCH;FALSCH;WAHR;Dogs;matooke__bananna vegetables_and_fruits;FALSCH;FALSCH;FALSCH;WAHR;FALSCH;FALSCH;WAHR;FALSCH;FALSCH;yes;no;;;;no;;;;when_i_feel_better;;true;false;cold_and_flu malaria measles;FALSCH;FALSCH;FALSCH;WAHR;FALSCH;WAHR;WAHR;FALSCH…
70;female;married;technical_vocational;muganda;antipyretics__pain_killers;antipyretics__painkillers;other;;self_employed;800000;FALSCH;FALSCH;FALSCH;FALSCH;FALSCH;FALSCH;WAHR;Nothing;maize beans vegetables_and_fruits matooke__bananna;WAHR;WAHR;FALSCH;WAHR;FALSCH;FALSCH;WAHR;FALSCH;FALSCH;yes;no;;;;no;;;;when_the_medium__full_dose__is;;false;false;hiv_aids urinary_track_infection__uti dairrhoea co…
21;female;never_married;technical_vocational;muganda;antipyretics__pain_killers;antipyretics__painkillers;self_employment;;self_employed;500000;FALSCH;FALSCH;FALSCH;FALSCH;FALSCH;FALSCH;WAHR;Ducks;matooke__bananna;FALSCH;FALSCH;FALSCH;WAHR;FALSCH;FALSCH;FALSCH;FALSCH;FALSCH;yes;no;;;;yes;Panadols;Orally;As recommended by doctor;when_the_medium__full_dose__is;;don_t_know;true;urinary_track_infecti…
38;male;never_married;a__level;muganda;antipyretics__pain_killers;antimalarials;farming;crop_farming_commercial;self_employed;600000;FALSCH;FALSCH;FALSCH;FALSCH;FALSCH;FALSCH;WAHR;No animals;vegetables_and_fruits;FALSCH;FALSCH;FALSCH;FALSCH;FALSCH;FALSCH;WAHR;FALSCH;FALSCH;yes;no;;;;yes;Coartem;Orally;As prescribed by doctor;when_the_medium__full_dose__is;;false;false;dairrhoea urinary_track_infe…	dudu endofill m45	for vegetables.;others;FALSCH;FALSCH;FALSCH;FALSCH;WAHR;To spray my vegetables against insect attacks;;;;;;;;;;;;;;;;;;;;;yes;veterinary_worker other_farmers;WAHR;FALSCH;WAHR;FALSCH;FALSCH;;as_recommended_by_the_provider;;other;Farm owner;other;FALSCH;FALSCH;FALSCH;FALSCH;WAHR;Spray;no;manufacturers_recommendation;;deposited_in_communal_bins_and placed_in_a_rubbish_pit_next_t;WAHR;WAHR;FALSCH;FAL…
27;female;married;primary;musoga;antipyretics__pain_killers;antipyretics__painkillers;farming;crop_farming_commercial;self_employed;50000;FALSCH;FALSCH;FALSCH;WAHR;FALSCH;FALSCH;WAHR;Dogs;matooke__bananna maize beans;WAHR;WAHR;FALSCH;WAHR;FALSCH;FALSCH;FALSCH;FALSCH;FALSCH;yes;yes;Butarex;Orally & injection;As recommended by the doctor;yes;Paracetamol;Orally;As prescribed by the doctor;when_i_fee…
42;female;married;o__level;muganda;antipyretics__pain_killers;antipyretics__painkillers;farming;animal_farming_subsistence;self_employed;50000;WAHR;FALSCH;FALSCH;WAHR;WAHR;FALSCH;FALSCH;;matooke__bananna potatoes others beans maize yams vegetables_and_fruits;WAHR;WAHR;FALSCH;WAHR;WAHR;FALSCH;WAHR;WAHR;WAHR;yes;yes;Emycline	& deworming;Orally & injection;As prescribed by doctor;yes;Panadols;Orally;As prescribed by the doctor;when_the_medium__full_dose__is;;true;false;dairrhoea urinary_track_infection__uti fever skin_or_wound;FALSCH;WAHR;WAHR;FALSCH;WAHR;FALSCH;FALSCH;WAHR;FALSCH;FALSCH;FALSCH;FALSCH;superbugs antibiotics_resistance;FALSCH;WAHR;FALSCH;WAHR;pharmacist family_members_or_friend;FALSCH;WAHR;WAHR;FALSCH;F…
49;female;married;primary;muganda;antipyretics__pain_killers;antipyretics__painkillers;farming;animal_farming_subsistence;self_employed;500000;FALSCH;WAHR;FALSCH;WAHR;WAHR;FALSCH;FALSCH;;beans maize matooke__bananna vegetables_and_fruits;WAHR;WAHR;FALSCH;WAHR;FALSCH;FALSCH;WAHR;FALSCH;FALSCH;yes;yes;Wormicid liquid;Orally	water feed & injection;As prescribed by the doctor;yes;Mululusa;Bush;When I feel better;when_the_medium__full_dose__is;;false;false;hiv_aids urinary_track_infection__uti cold_and_flu sore_throat;WAHR;WAHR;FALSCH;WAHR;FALSCH;FALSCH;FALSCH;FALSCH;WAHR;FALSCH;FALSCH;FALSCH;superbugs drug_resistance_1;FALSCH;WAHR;WAHR;FALSCH;pharmacist family_members_or_friend;FALSCH;WAHR;WAHR;FALSCH;FALSCH;FALSCH;FA…
65;female;widowed;technical_vocational;muganda;antipyretics__pain_killers;antipyretics__painkillers;farming;animal_farming_subsistence;self_employed;600000;WAHR;FALSCH;FALSCH;WAHR;FALSCH;FALSCH;WAHR;Dogs & cat;matooke__bananna potatoes others beans maize;WAHR;WAHR;FALSCH;WAHR;WAHR;FALSCH;FALSCH;FALSCH;WAHR;yes;yes;Duodip	dewarmer;Orally & injection;As prescribed by the doctor;yes;Panadol;Orally;As prescribed by the doctor;when_the_medium__full_dose__is;;false;false;urinary_track_infection__uti dairrhoea malaria;FALSCH;WAHR;WAHR;FALSCH;FALSCH;WAHR;FALSCH;FALSCH;FALSCH;FALSCH;FALSCH;FALSCH;drug_resistance_1;FALSCH;FALSCH;WAHR;FALSCH;pharmacist;FALSCH;WAHR;FALSCH;FALSCH;FALSCH;FALSCH;FALSCH;true;true;true;false;fals…
26;male;never_married;technical_vocational;muganda;antipyretics__pain_killers;other_antimicrobials;farming;crop_farming_commercial;self_employed;800000;FALSCH;WAHR;FALSCH;WAHR;WAHR;FALSCH;WAHR;Dogs;matooke__bananna maize potatoes others;WAHR;FALSCH;FALSCH;WAHR;WAHR;FALSCH;FALSCH;FALSCH;WAHR;yes;yes;Wormicid	;Orally;As prescribed by the doctor;yes;Panadols;Orally;As prescribed by the doctor;when_the_medium__full_dose__is;;true;false;dairrhoea fever malaria sore_throat skin_or_wound body_aches headaches;FALSCH;FALSCH;WAHR;FALSCH;WAHR;WAHR;FALSCH;WAHR;WAHR;WAHR;WAHR;FALSCH;drug_resistance_1;FALSCH;FALSCH;WAHR;FALSCH;pharmacist;FALSCH;WAHR;FALSCH;FALSCH;FALSCH;FALSCH;FALSCH;true;true;true;false;false;tr…
40;female;married;technical_vocational;muganda;antipyretics__pain_killers;other_antimicrobials;formal_employment;;civil_servant;780000;FALSCH;WAHR;FALSCH;FALSCH;WAHR;WAHR;FALSCH;;matooke__bananna vegetables_and_fruits;FALSCH;FALSCH;FALSCH;WAHR;FALSCH;FALSCH;WAHR;FALSCH;FALSCH;yes;yes;I-tine;Orally;As recommended by the doctor;yes;Panadol extra;Orally;As prescribed by the doctor;when_the_medium__f…	for goats .
Tylosin-200 for poultry.";to_treat_sick_animals to_prevent_sick_animals_becoming_sick;WAHR;WAHR;FALSCH;FALSCH;FALSCH;;only_sick_animals all_animals_of_the_same_species;WAHR;WAHR;FALSCH;FALSCH;;veterinary_drugshop;FALSCH;WAHR;FALSCH;FALSCH;FALSCH;FALSCH;;;;;;;;yes;veterinary_worker;WAHR;FALSCH;FALSCH;FALSCH;FALSCH;;as_recommended_by_the_provider;;member_of_the_household;;injection orally;WAHR;WAHR…
39;female;married;a__level;muganda;antipyretics__pain_killers;antipyretics__painkillers;farming;animal_farming_commercial;self_employed;500000;FALSCH;FALSCH;FALSCH;WAHR;WAHR;FALSCH;FALSCH;;maize vegetables_and_fruits others potatoes;WAHR;FALSCH;FALSCH;FALSCH;WAHR;FALSCH;WAHR;FALSCH;WAHR;yes;yes;Butarex;Oral & injection;As prescribed by the doctor;yes;Kigaki;Oral;When I feel better;when_i_feel_bet…
40;male;married;technical_vocational;muganda;antibiotics;antipyretics__painkillers;self_employment;;self_employed;500000;FALSCH;WAHR;FALSCH;WAHR;WAHR;FALSCH;FALSCH;;matooke__bananna potatoes others yams;FALSCH;FALSCH;FALSCH;WAHR;WAHR;FALSCH;FALSCH;WAHR;WAHR;yes;no;;;;no;;;;when_i_feel_better;;true;true;cold_and_flu;FALSCH;FALSCH;FALSCH;WAHR;FALSCH;FALSCH;FALSCH;FALSCH;FALSCH;FALSCH;FALSCH;FALSCH;…
30;male;married;primary;muganda;antibiotics;antimalarials;self_employment;;self_employed;150000;FALSCH;FALSCH;FALSCH;WAHR;WAHR;FALSCH;FALSCH;;matooke__bananna beans potatoes others;FALSCH;WAHR;FALSCH;WAHR;WAHR;FALSCH;FALSCH;FALSCH;WAHR;no;yes;Enrocure;Drinking;100ml/200litres of drinking water 4 3days;no;;;;when_the_medium__full_dose__is;;false;false;cold_and_flu malaria skin_or_wound headaches;F…
26;female;married;o__level;munyankole;antipyretics__pain_killers;antimalarials;business;;self_employed;670000;FALSCH;FALSCH;FALSCH;WAHR;WAHR;FALSCH;FALSCH;;potatoes matooke__bananna maize beans g_nuts;WAHR;WAHR;WAHR;WAHR;WAHR;FALSCH;FALSCH;FALSCH;FALSCH;no;no;;;;no;;;;when_the_medium__full_dose__is;;false;true;cold_and_flu fever;FALSCH;FALSCH;FALSCH;WAHR;WAHR;FALSCH;FALSCH;FALSCH;FALSCH;FALSCH;FA…
39;male;married;a__level;muganda;antipyretics__pain_killers;antibiotics;self_employment;;self_employed;300000;FALSCH;WAHR;FALSCH;FALSCH;WAHR;FALSCH;FALSCH;;matooke__bananna potatoes others maize;WAHR;FALSCH;FALSCH;WAHR;WAHR;FALSCH;FALSCH;FALSCH;WAHR;yes;no;;;;no;;;;when_the_medium__full_dose__is;;true;true;dairrhoea headaches body_aches;FALSCH;FALSCH;WAHR;FALSCH;FALSCH;FALSCH;FALSCH;FALSCH;FALSCH…
61;female;widowed;none;muganda;antibiotics;antimalarials;farming;animal_farming_subsistence;unemployed;200000;FALSCH;WAHR;FALSCH;WAHR;FALSCH;FALSCH;FALSCH;;matooke__bananna potatoes maize beans others;WAHR;WAHR;FALSCH;WAHR;WAHR;FALSCH;FALSCH;FALSCH;WAHR;no;no;;;;no;;;;when_the_medium__full_dose__is;;true;true;malaria fever;FALSCH;FALSCH;FALSCH;FALSCH;WAHR;WAHR;FALSCH;FALSCH;FALSCH;FALSCH;FALSCH;F…
32;female;married;o__level;muganda;antipyretics__pain_killers;antibiotics;farming;animal_farming_subsistence;unemployed;280000;WAHR;FALSCH;FALSCH;WAHR;WAHR;WAHR;FALSCH;;maize beans matooke__bananna potatoes others;WAHR;WAHR;FALSCH;WAHR;WAHR;FALSCH;FALSCH;FALSCH;WAHR;yes;yes;Tylonor	Wormicide;Oral;1.5-2.5ml per 5kg on the body weight;yes;Panadol;Oral;2x3 for adults;when_the_medium__full_dose__is;;true;true;cold_and_flu fever malaria;FALSCH;FALSCH;FALSCH;WAHR;WAHR;WAHR;FALSCH;FALSCH;FALSCH;FALSCH;FALSCH;FALSCH;;;;;;veterinarian;FALSCH;FALSCH;FALSCH;FALSCH;FALSCH;WAHR;FALSCH;true;true;true;true;true;true;true;true;strongly_agree;strongly_agree;strongly_agree;strongly_agree;str…
55;male;divorced_or_seperated;primary;muganda;antipyretics__pain_killers;antimalarials;self_employment;;unemployed;50000;WAHR;WAHR;FALSCH;WAHR;WAHR;FALSCH;FALSCH;;maize matooke__bananna potatoes others yams;WAHR;FALSCH;FALSCH;WAHR;WAHR;FALSCH;FALSCH;WAHR;WAHR;yes;yes;Albafas	Centipar;Oral;30ml at once	Repeat the dose after 14days;no;;;;when_the_medium__full_dose__is;;true;true;malaria;FALSCH;FALSCH;FALSCH;FALSCH;FALSCH;WAHR;FALSCH;FALSCH;FALSCH;FALSCH;FALSCH;FALSCH;;;;;;family_members_or_friend doctor;WAHR;FALSCH;WAHR;FALSCH;FALSCH;FALSCH;FALSCH;true;true;true;true;true;true;true;true;strongly_agree;strongly_agree;strongly_agree;strongly_agree;strongly_agree;strongly_agree;strongly_agree;stron…
28;female;never_married;o__level;muganda;antibiotics;antimalarials;business;;self_employed;400000;WAHR;FALSCH;FALSCH;FALSCH;FALSCH;FALSCH;FALSCH;;maize matooke__bananna potatoes;WAHR;FALSCH;FALSCH;WAHR;WAHR;FALSCH;FALSCH;FALSCH;FALSCH;yes;yes;Albafas;Oral;100ml for 8kg;yes;Albendazole;Oral;1X2 for adults;when_i_get_reactions_from_it;;false;true;dairrhoea;FALSCH;FALSCH;WAHR;FALSCH;FALSCH;FALSCH;FA…
45;female;married;primary;muganda;antipyretics__pain_killers;antimalarials;self_employment;;self_employed;250000;FALSCH;FALSCH;FALSCH;WAHR;WAHR;FALSCH;FALSCH;;maize matooke__bananna potatoes beans g_nuts;WAHR;WAHR;WAHR;WAHR;WAHR;FALSCH;FALSCH;FALSCH;FALSCH;yes;no;;;;no;;;;when_the_medium__full_dose__is;;true;true;dairrhoea fever malaria any_other_mentioned__specify;FALSCH;FALSCH;WAHR;FALSCH;WAHR;…
32;male;married;a__level;muganda;antibiotics;antipyretics__painkillers;self_employment;;unemployed;560000;FALSCH;WAHR;FALSCH;FALSCH;FALSCH;FALSCH;FALSCH;;potatoes matooke__bananna others;FALSCH;FALSCH;FALSCH;WAHR;WAHR;FALSCH;FALSCH;FALSCH;WAHR;yes;yes;Dewormer;Oral;Treated for atleast 7days;no;;;;when_i_feel_better;;true;true;headaches;FALSCH;FALSCH;FALSCH;FALSCH;FALSCH;FALSCH;FALSCH;FALSCH;FALSC…
30;female;widowed;primary;muganda;antipyretics__pain_killers;antimalarials;business;;others;50000;FALSCH;WAHR;FALSCH;WAHR;FALSCH;FALSCH;FALSCH;;potatoes matooke__bananna maize others beans;WAHR;WAHR;FALSCH;WAHR;WAHR;FALSCH;FALSCH;FALSCH;WAHR;yes;no;;;;no;;;;when_the_medium__full_dose__is;;true;true;fever malaria;FALSCH;FALSCH;FALSCH;FALSCH;WAHR;WAHR;FALSCH;FALSCH;FALSCH;FALSCH;FALSCH;FALSCH;;;;;;…
30;female;married;technical_vocational;muganda;antipyretics__pain_killers;antipyretics__painkillers;business;;unemployed;300000;FALSCH;WAHR;FALSCH;FALSCH;WAHR;FALSCH;FALSCH;;potatoes matooke__bananna;FALSCH;FALSCH;FALSCH;WAHR;WAHR;FALSCH;FALSCH;FALSCH;FALSCH;no;no;;;;no;;;;when_the_medium__full_dose__is;;false;false;malaria cold_and_flu;FALSCH;FALSCH;FALSCH;WAHR;FALSCH;WAHR;FALSCH;FALSCH;FALSCH;F…
56;female;married;a__level;muganda;antipyretics__pain_killers;antibiotics;business;;self_employed;400000;FALSCH;FALSCH;FALSCH;WAHR;WAHR;FALSCH;FALSCH;;beans maize potatoes others;WAHR;WAHR;FALSCH;FALSCH;WAHR;FALSCH;FALSCH;FALSCH;WAHR;yes;no;;;;no;;;;when_the_medium__full_dose__is;;true;true;malaria cold_and_flu;FALSCH;FALSCH;FALSCH;WAHR;FALSCH;WAHR;FALSCH;FALSCH;FALSCH;FALSCH;FALSCH;FALSCH;;;;;;d…
42;female;divorced_or_seperated;primary;muganda;antipyretics__pain_killers;antimalarials;self_employment;;unemployed;280000;FALSCH;FALSCH;FALSCH;WAHR;FALSCH;FALSCH;FALSCH;;potatoes matooke__bananna others beans g_nuts;FALSCH;WAHR;WAHR;WAHR;WAHR;FALSCH;FALSCH;FALSCH;WAHR;no;no;;;;no;;;;when_the_medium__full_dose__is;;false;false;malaria cold_and_flu headaches any_other_mentioned__specify;FALSCH;FA…
37;male;married;o__level;muganda;antipyretics__pain_killers;antibiotics;formal_employment;;civil_servant;600000;FALSCH;WAHR;FALSCH;FALSCH;WAHR;FALSCH;FALSCH;;maize matooke__bananna vegetables_and_fruits;WAHR;FALSCH;FALSCH;WAHR;FALSCH;FALSCH;WAHR;FALSCH;FALSCH;yes;no;;;;no;;;;when_the_medium__full_dose__is;;false;true;cold_and_flu malaria;FALSCH;FALSCH;FALSCH;WAHR;FALSCH;WAHR;FALSCH;FALSCH;FALSCH;…
40;female;married;technical_vocational;munyankole;antimicrobial;antipyretics__painkillers;business;;self_employed;160000;FALSCH;WAHR;FALSCH;WAHR;WAHR;FALSCH;FALSCH;;beans potatoes matooke__bananna;FALSCH;WAHR;FALSCH;WAHR;WAHR;FALSCH;FALSCH;FALSCH;FALSCH;no;yes;Albenor;Oral;Half per pig;no;;;;when_the_medium__full_dose__is;;true;true;cold_and_flu;FALSCH;FALSCH;FALSCH;WAHR;FALSCH;FALSCH;FALSCH;FALS…
63;male;divorced_or_seperated;primary;muganda;antimicrobial;antipyretics__painkillers;self_employment;;self_employed;90000;FALSCH;FALSCH;WAHR;FALSCH;WAHR;FALSCH;FALSCH;;potatoes matooke__bananna others;FALSCH;FALSCH;FALSCH;WAHR;WAHR;FALSCH;FALSCH;FALSCH;WAHR;no;no;;;;yes;Panadol;Oral;2x2 for adults	1x2 for children;when_i_feel_better;;true;true;cold_and_flu malaria headaches;FALSCH;FALSCH;FALSCH;WAHR;FALSCH;WAHR;FALSCH;FALSCH;FALSCH;FALSCH;WAHR;FALSCH;;;;;;doctor;WAHR;FALSCH;FALSCH;FALSCH;FALSCH;FALSCH;FALSCH;true;true;true;true;true;true;true;true;strongly_agree;agree_slightly;strongly_agree;strongly_agree;agree_slightly;strongly_agree;strongly_agree;strongly_agree;yes;poultry goat_sheep;W…
69;female;widowed;none;muganda;antimicrobial;antimalarials;self_employment;;unemployed;30000;FALSCH;FALSCH;FALSCH;FALSCH;WAHR;FALSCH;FALSCH;;potatoes matooke__bananna others;FALSCH;FALSCH;FALSCH;WAHR;WAHR;FALSCH;FALSCH;FALSCH;WAHR;no;no;;;;no;;;;when_the_medium__full_dose__is;;false;false;dairrhoea any_other_mentioned__specify;FALSCH;FALSCH;WAHR;FALSCH;FALSCH;FALSCH;FALSCH;FALSCH;FALSCH;FALSCH;FA…
36;female;married;o__level;muganda;antipyretics__pain_killers;antimalarials;business;;civil_servant;320000;FALSCH;FALSCH;FALSCH;WAHR;WAHR;FALSCH;FALSCH;;matooke__bananna potatoes;FALSCH;FALSCH;FALSCH;WAHR;WAHR;FALSCH;FALSCH;FALSCH;FALSCH;yes;no;;;;no;;;;when_the_medium__full_dose__is;;false;false;cold_and_flu fever;FALSCH;FALSCH;FALSCH;WAHR;WAHR;FALSCH;FALSCH;FALSCH;FALSCH;FALSCH;FALSCH;FALSCH;;;…
31;female;married;o__level;muganda;antibiotics;antipyretics__painkillers;business;;self_employed;520000;FALSCH;WAHR;FALSCH;FALSCH;FALSCH;FALSCH;FALSCH;;potatoes others;FALSCH;FALSCH;FALSCH;FALSCH;WAHR;FALSCH;FALSCH;FALSCH;WAHR;yes;no;;;;no;;;;when_the_medium__full_dose__is;;true;false;malaria headaches any_other_mentioned__specify;FALSCH;FALSCH;FALSCH;FALSCH;FALSCH;WAHR;FALSCH;FALSCH;FALSCH;FALSC…
35;male;married;primary;muganda;antimicrobial;antipyretics__painkillers;self_employment;;self_employed;130000;FALSCH;FALSCH;FALSCH;WAHR;WAHR;FALSCH;FALSCH;;potatoes maize matooke__bananna others vegetables_and_fruits;WAHR;FALSCH;FALSCH;WAHR;WAHR;FALSCH;WAHR;FALSCH;WAHR;yes;yes;Dudu-Acelamectin	EasyGrow	Sicozeb;Spray;20-30ml per litre of water;yes;Ibrufen;Oral;2x2 for adults;when_i_feel_better;;true;true;fever cold_and_flu malaria;FALSCH;FALSCH;FALSCH;WAHR;WAHR;WAHR;FALSCH;FALSCH;FALSCH;FALSCH;FALSCH;FALSCH;;;;;;veterinarian media;FALSCH;FALSCH;FALSCH;WAHR;FALSCH;WAHR;FALSCH;true;true;true;true;true;true;true;true;strongly_agree;strongly_agree;strongly_agree;strongly_agree;strongly_agree;strongl…
26;female;married;o__level;muganda;antipyretics__pain_killers;antimalarials;farming;crop_farming_subsistence;unemployed;500000;WAHR;WAHR;FALSCH;WAHR;WAHR;FALSCH;FALSCH;;others matooke__bananna maize beans;WAHR;WAHR;FALSCH;WAHR;FALSCH;FALSCH;FALSCH;FALSCH;WAHR;yes;no;;;;no;;;;when_i_get_reactions_from_it;;true;true;malaria cold_and_flu urinary_track_infection__uti;FALSCH;WAHR;FALSCH;WAHR;FALSCH;WA…
88;female;divorced_or_seperated;primary;mukiga;antipyretics__pain_killers;antimalarials;farming;crop_farming_subsistence;house_wife;5000;FALSCH;FALSCH;FALSCH;FALSCH;WAHR;FALSCH;FALSCH;;beans maize;WAHR;WAHR;FALSCH;FALSCH;FALSCH;FALSCH;FALSCH;FALSCH;FALSCH;no;no;;;;yes;Dicloday gel;Scrabbling;3x3;when_i_feel_better;;true;true;any_other_mentioned__specify fever malaria cold_and_flu;FALSCH;FALSCH;FA…
30;female;divorced_or_seperated;o__level;muganda;antibiotics;other_antimicrobials;farming;animal_farming_commercial;house_wife;100000;FALSCH;FALSCH;FALSCH;FALSCH;WAHR;FALSCH;FALSCH;;beans maize potatoes;WAHR;WAHR;FALSCH;FALSCH;WAHR;FALSCH;FALSCH;FALSCH;FALSCH;no;no;;;;no;;;;when_the_medium__full_dose__is;;false;false;malaria any_other_mentioned__specify;FALSCH;FALSCH;FALSCH;FALSCH;FALSCH;WAHR;FAL…
48;male;divorced_or_seperated;primary;muganda;others;other_antimicrobials;farming;crop_farming_commercial;self_employed;200000;FALSCH;FALSCH;FALSCH;FALSCH;FALSCH;FALSCH;WAHR;Non;beans matooke__bananna g_nuts others;FALSCH;WAHR;WAHR;WAHR;FALSCH;FALSCH;FALSCH;FALSCH;WAHR;yes;yes;We mix Kamulali	kawunyila	vvu	ekimyula	ebisagazi	mululuza	ebikola byamulinga no musulo(urine);"On beans and gnuts he sprays
On bananas he pours";Just use;no;;;;when_the_medium__full_dose__is;;false;don_t_know;skin_or_wound any_other_mentioned__specify;FALSCH;FALSCH;FALSCH;FALSCH;FALSCH;FALSCH;FALSCH;WAHR;FALSCH;FALSCH;FALSCH;WAHR;drug_resistance_1;FALSCH;FALSCH;WAHR;FALSCH;family_members_or_friend;FALSCH;FALSCH;WAHR;FALSCH;FALSCH;FALSCH;FALSCH;false;true;don_t_know;true;false;true;true;true;disagree_slightly;disagree_…
25;female;married;o__level;muganda;antibiotics;antipyretics__painkillers;farming;crop_farming_commercial;self_employed;400000;FALSCH;FALSCH;FALSCH;FALSCH;FALSCH;FALSCH;WAHR;Non;maize beans matooke__bananna;WAHR;WAHR;FALSCH;WAHR;FALSCH;FALSCH;FALSCH;FALSCH;FALSCH;yes;yes;Weedmaster;Spraying;100mls in a bomber;yes;"Soufre pommade usp
Tbs so 3 start";"Orally
Scrubbing";1x1;when_the_medium__full_dose__is;;true;false;malaria any_other_mentioned__specify;FALSCH;FALSCH;FALSCH;FALSCH;FALSCH;WAHR;FALSCH;FALSCH;FALSCH;FALSCH;FALSCH;WAHR;drug_resistance_1;FALSCH;FALSCH;WAHR;FALSCH;family_members_or_friend;FALSCH;FALSCH;WAHR;FALSCH;FALSCH;FALSCH;FALSCH;true;don_t_know;false;true;false;false;true;true;agree_slightly;disagree_slightly;strongly_agree;strongly_ag…
26;male;never_married;primary;others;antipyretics__pain_killers;antimalarials;farming;animal_farming_commercial;self_employed;500000;FALSCH;WAHR;FALSCH;WAHR;FALSCH;FALSCH;FALSCH;;beans vegetables_and_fruits maize;WAHR;WAHR;FALSCH;FALSCH;FALSCH;FALSCH;WAHR;FALSCH;FALSCH;no;yes;"Dudu cyper
Dudu acylymestin";Spraying;100mls in a bomber;no;;;;when_the_medium__full_dose__is;;false;false;malaria headaches;FALSCH;FALSCH;FALSCH;FALSCH;FALSCH;WAHR;FALSCH;FALSCH;FALSCH;FALSCH;WAHR;FALSCH;superbugs;FALSCH;WAHR;FALSCH;FALSCH;family_members_or_friend;FALSCH;FALSCH;WAHR;FALSCH;FALSCH;FALSCH;FALSCH;don_t_know;true;true;true;false;true;true;f;disagree_strongly;agree_slightly;strongly_agree;stron…
84;male;married;primary;muganda;antipyretics__pain_killers;other_antimicrobials;farming;animal_farming_commercial;self_employed;50000;FALSCH;FALSCH;WAHR;FALSCH;FALSCH;FALSCH;FALSCH;;maize others beans;WAHR;WAHR;FALSCH;FALSCH;FALSCH;FALSCH;FALSCH;FALSCH;WAHR;no;yes;Wormicid;Orally;1x1;yes;"Karmadol
Piricam";Orally;2x3;when_the_medium__full_dose__is;;true;true;malaria fever any_other_mentioned__specify headaches body_aches;FALSCH;FALSCH;FALSCH;FALSCH;WAHR;WAHR;FALSCH;FALSCH;FALSCH;WAHR;WAHR;WAHR;antibiotic_resistance;WAHR;FALSCH;FALSCH;FALSCH;others;FALSCH;FALSCH;FALSCH;FALSCH;FALSCH;FALSCH;WAHR;true;true;false;true;false;true;don_t_know;true;strongly_agree;strongly_agree;strongly_agree;neit…
15;female;never_married;o__level;muganda;antibiotics;antimalarials;farming;animal_farming_commercial;self_employed;600000;FALSCH;FALSCH;FALSCH;WAHR;FALSCH;FALSCH;FALSCH;;beans others matooke__bananna maize;WAHR;WAHR;FALSCH;WAHR;FALSCH;FALSCH;FALSCH;FALSCH;WAHR;no;yes;"Merifos 480ec
Dudu guard
Humat
Urea
Super glue";Spraying;Don't know;no;;;;when_the_medium__full_dose__is;;false;false;malaria cold_and_flu any_other_mentioned__specify;FALSCH;FALSCH;FALSCH;WAHR;FALSCH;WAHR;FALSCH;FALSCH;FALSCH;FALSCH;FALSCH;WAHR;drug_resistance_1;FALSCH;FALSCH;WAHR;FALSCH;family_members_or_friend;FALSCH;FALSCH;WAHR;FALSCH;FALSCH;FALSCH;FALSCH;don_t_know;don_t_know;don_t_know;don_t_know;false;false;true;true;strongl…
42;male;married;primary;muganda;antibiotics;other_antimicrobials;farming;animal_farming_commercial;self_employed;300000;FALSCH;WAHR;FALSCH;FALSCH;WAHR;FALSCH;FALSCH;;vegetables_and_fruits beans matooke__bananna;FALSCH;WAHR;FALSCH;WAHR;FALSCH;FALSCH;WAHR;FALSCH;FALSCH;yes;yes;"Kuu-kill insecticide and acardicide
Light green in colour for tomatoes
Supergreen";Spraying;25mls;no;;;;when_the_medium__full_dose__is;;true;true;malaria cold_and_flu;FALSCH;FALSCH;FALSCH;WAHR;FALSCH;WAHR;FALSCH;FALSCH;FALSCH;FALSCH;FALSCH;FALSCH;antibiotic_resistance;WAHR;FALSCH;FALSCH;FALSCH;family_members_or_friend;FALSCH;FALSCH;WAHR;FALSCH;FALSCH;FALSCH;FALSCH;true;true;false;true;false;true;true;don_t_know;strongly_agree;strongly_agree;strongly_agree;strongly_a…
34;female;married;o__level;muganda;antibiotics;antimalarials;farming;animal_farming_commercial;self_employed;100000;FALSCH;FALSCH;FALSCH;WAHR;FALSCH;FALSCH;FALSCH;;beans maize;WAHR;WAHR;FALSCH;FALSCH;FALSCH;FALSCH;FALSCH;FALSCH;FALSCH;no;no;;;;no;;;;when_the_medium__full_dose__is;;false;false;cold_and_flu malaria headaches body_aches;FALSCH;FALSCH;FALSCH;WAHR;FALSCH;WAHR;FALSCH;FALSCH;FALSCH;WAHR…
84;female;divorced_or_seperated;none;muganda;antipyretics__pain_killers;antimalarials;farming;animal_farming_commercial;house_wife;20000;FALSCH;FALSCH;FALSCH;WAHR;WAHR;FALSCH;FALSCH;;beans matooke__bananna g_nuts others;FALSCH;WAHR;WAHR;WAHR;FALSCH;FALSCH;FALSCH;FALSCH;WAHR;no;yes;Weedmaster;Spraying;100mls;no;;;;when_i_feel_better;;true;true;malaria headaches body_aches;FALSCH;FALSCH;FALSCH;FALS…
42;male;married;technical_vocational;musoga;antibiotics;other_antimicrobials;farming;animal_farming_commercial;self_employed;500000;FALSCH;FALSCH;WAHR;WAHR;FALSCH;FALSCH;FALSCH;;vegetables_and_fruits matooke__bananna;FALSCH;FALSCH;FALSCH;WAHR;FALSCH;FALSCH;WAHR;FALSCH;FALSCH;yes;yes;"Nembecide
Mankozeb
Super grow
Rocket
;Spraying;20litres 20mls
50mld";yes;"Panadol
;Orally;2x3;when_i_feel_better;;false;true;cold_and_flu skin_or_wound any_other_mentioned__specify;FALSCH;FALSCH;FALSCH;WAHR;FALSCH;FALSCH;FALSCH;WAHR;FALSCH;FALSCH;FALSCH;WAHR;drug_resistance_1;FALSCH;FALSCH;WAHR;FALSCH;family_members_or_friend;FALSCH;FALSCH;WAHR;FALSCH;FALSCH;FALSCH;FALSCH;true;true;true;true;false;true;don_t_know;true;strongly_agree;strongly_agree;strongly_agree;strongly_agree…
Tetra 20%
Invermactin";to_kill_ticks_and_other_pests to_prevent_sick_animals_becoming_sick;FALSCH;WAHR;FALSCH;WAHR;FALSCH;;;;;;;;;;;;;;;;;;;;;;yes;veterinary_worker;WAHR;FALSCH;FALSCH;FALSCH;FALSCH;;until_the_animal_is_cucred;;owner_of_the_animal;;injection;FALSCH;WAHR;FALSCH;FALSCH;FALSCH;;no;other;Instructions from the package;other;FALSCH;FALSCH;FALSCH;FALSCH;FALSCH;FALSCH;WAHR;In the garden;diseases_su…
60;female;divorced_or_seperated;primary;muganda;antibiotics;other_antimicrobials;farming;animal_farming_commercial;house_wife;0;FALSCH;FALSCH;FALSCH;WAHR;FALSCH;FALSCH;FALSCH;;beans potatoes others;FALSCH;WAHR;FALSCH;FALSCH;WAHR;FALSCH;FALSCH;FALSCH;WAHR;yes;no;;;;no;;;;when_the_medium__full_dose__is;;true;true;malaria cold_and_flu headaches any_other_mentioned__specify;FALSCH;FALSCH;FALSCH;WAHR;…
51;male;married;none;muganda;antibiotics;other_antimicrobials;farming;animal_farming_commercial;self_employed;20000;FALSCH;FALSCH;FALSCH;WAHR;FALSCH;FALSCH;FALSCH;;beans maize others potatoes;WAHR;WAHR;FALSCH;FALSCH;WAHR;FALSCH;FALSCH;FALSCH;WAHR;yes;yes;"24D amine 720g/l
Weedmaster";Spraying;100mls;yes;"Panadol
Quatum";Orally;2x3;when_the_medium__full_dose__is;;true;true;malaria cold_and_flu headaches body_aches;FALSCH;FALSCH;FALSCH;WAHR;FALSCH;WAHR;FALSCH;FALSCH;FALSCH;WAHR;WAHR;FALSCH;drug_resistance_1;FALSCH;FALSCH;WAHR;FALSCH;family_members_or_friend;FALSCH;FALSCH;WAHR;FALSCH;FALSCH;FALSCH;FALSCH;true;true;false;true;don_t_know;true;true;don_t_know;agree_slightly;strongly_agree;disagree_strongly;agr…
18;male;never_married;a__level;others;antibiotics;antimalarials;business;;self_employed;500000;FALSCH;FALSCH;FALSCH;FALSCH;FALSCH;FALSCH;WAHR;Non;beans matooke__bananna others potatoes maize;WAHR;WAHR;FALSCH;WAHR;WAHR;FALSCH;FALSCH;FALSCH;WAHR;yes;yes;"Vigimax
Weedmaster
24d
Rocket
Npk";Spraying;Rocket 25mls per 20 litre;no;;;;when_the_medium__full_dose__is;;false;false;malaria cold_and_flu headaches skin_or_wound;FALSCH;FALSCH;FALSCH;WAHR;FALSCH;WAHR;FALSCH;WAHR;FALSCH;FALSCH;WAHR;FALSCH;antibiotic_resistance;WAHR;FALSCH;FALSCH;FALSCH;others;FALSCH;FALSCH;FALSCH;FALSCH;FALSCH;FALSCH;WAHR;don_t_know;false;false;false;false;true;false;f;strongly_agree;strongly_agree;strongly…
48;female;divorced_or_seperated;primary;others;antipyretics__pain_killers;other_antimicrobials;farming;animal_farming_commercial;house_wife;20000;FALSCH;FALSCH;FALSCH;WAHR;WAHR;FALSCH;FALSCH;;beans maize g_nuts potatoes;WAHR;WAHR;WAHR;FALSCH;WAHR;FALSCH;FALSCH;FALSCH;FALSCH;yes;yes;"Super grow
Rocket
Yellowish powder for tomatoes";Spraying;Super glow cover 1 in abomber;no;;;;when_the_medium__full_dose__is;;true;true;cold_and_flu hiv_aids malaria;WAHR;FALSCH;FALSCH;WAHR;FALSCH;WAHR;FALSCH;FALSCH;FALSCH;FALSCH;FALSCH;FALSCH;antibiotic_resistance;WAHR;FALSCH;FALSCH;FALSCH;family_members_or_friend;FALSCH;FALSCH;WAHR;FALSCH;FALSCH;FALSCH;FALSCH;don_t_know;true;true;true;false;true;true;don_t_know;…
47;male;married;o__level;muganda;others;antimalarials;farming;animal_farming_subsistence;unemployed;500000;FALSCH;FALSCH;FALSCH;WAHR;WAHR;FALSCH;FALSCH;;maize beans matooke__bananna potatoes vegetables_and_fruits others;WAHR;WAHR;FALSCH;WAHR;WAHR;FALSCH;WAHR;FALSCH;WAHR;yes;yes;Weed master	urine	vitalex	multivitamin injection;Orally	in feeds	in water ;Following veterinarian advice ;no;;;;when_i_feel_better;;false;false;fever malaria;FALSCH;FALSCH;FALSCH;FALSCH;WAHR;WAHR;FALSCH;FALSCH;FALSCH;FALSCH;FALSCH;FALSCH;antibiotic_resistance drug_resistance_1;WAHR;FALSCH;WAHR;FALSCH;veterinarian;FALSCH;FALSCH;FALSCH;FALSCH;FALSCH;WAHR;FALSCH;true;false;true;true;don_t_know;true;true;don_t_know;strongly_agree;strongly_agree;strongly_agree;stro…
32;female;married;primary;muganda;antibiotics;antimalarials;farming;animal_farming_subsistence;unemployed;200000;WAHR;WAHR;FALSCH;FALSCH;FALSCH;FALSCH;FALSCH;;matooke__bananna potatoes yams others;FALSCH;FALSCH;FALSCH;WAHR;WAHR;FALSCH;FALSCH;WAHR;WAHR;yes;no;;;;no;;;;when_medicine_i_bought_is_half;;false;false;headaches body_aches;FALSCH;FALSCH;FALSCH;FALSCH;FALSCH;FALSCH;FALSCH;FALSCH;FALSCH;WAH…	for deworming	mululuza;to_treat_sick_animals to_prevent_sick_animals_becoming_sick to_kill_ticks_and_other_pests;WAHR;WAHR;FALSCH;WAHR;FALSCH;;only_sick_animals;WAHR;FALSCH;FALSCH;FALSCH;;veterinary_drugshop veterinary_worker;WAHR;WAHR;FALSCH;FALSCH;FALSCH;FALSCH;;;;;;;;yes;veterinary_worker other_farmers;WAHR;FALSCH;WAHR;FALSCH;FALSCH;;as_recommended_by_the_provider;;veterinary_worker;;orally injection with_w…
36;female;married;o__level;musoga;antibiotics;antibiotics;farming;animal_farming_subsistence;unemployed;600000;FALSCH;FALSCH;FALSCH;WAHR;WAHR;FALSCH;FALSCH;;maize beans potatoes others;WAHR;WAHR;FALSCH;FALSCH;WAHR;FALSCH;FALSCH;FALSCH;WAHR;yes;yes;Multivitamin	vitalex	muluza	local herbs ;Injection	in feeds	in water	orally ;Veterinarian directions ;no;;;;when_medicine_i_bought_is_half;;true;true;headaches body_aches;FALSCH;FALSCH;FALSCH;FALSCH;FALSCH;FALSCH;FALSCH;FALSCH;FALSCH;WAHR;WAHR;FALSCH;antibiotic_resistance;WAHR;FALSCH;FALSCH;FALSCH;doctor veterinarian;WAHR;FALSCH;FALSCH;FALSCH;FALSCH;WAHR;FALSCH;true;true;true;true;false;true;true;true;strongly_agree;strongly_agree;strongly_agree;strongly_agree;str…
40;female;widowed;primary;munyankole;antimicrobial;antipyretics__painkillers;business;;self_employed;900000;WAHR;FALSCH;FALSCH;WAHR;FALSCH;FALSCH;FALSCH;;vegetables_and_fruits potatoes matooke__bananna others;FALSCH;FALSCH;FALSCH;WAHR;WAHR;FALSCH;WAHR;FALSCH;WAHR;yes;no;;;;no;;;;when_i_feel_better;;false;false;urinary_track_infection__uti dairrhoea cold_and_flu fever malaria measles skin_or_wound…	vegimax;to_treat_sick_animals to_kill_ticks_and_other_pests to_prevent_sick_animals_becoming_sick;WAHR;WAHR;FALSCH;WAHR;FALSCH;;only_sick_animals;WAHR;FALSCH;FALSCH;FALSCH;;veterinary_worker;WAHR;FALSCH;FALSCH;FALSCH;FALSCH;FALSCH;;;;;;;;yes;veterinary_worker;WAHR;FALSCH;FALSCH;FALSCH;FALSCH;;as_long_as_i_can_afford;;veterinary_worker;;orally injection with_water with_feeds;WAHR;WAHR;WAHR;WAHR;FA…
63;female;married;primary;muganda;antibiotics;antibiotics;farming;animal_farming_subsistence;unemployed;1000000;WAHR;WAHR;FALSCH;FALSCH;FALSCH;FALSCH;FALSCH;;maize matooke__bananna potatoes others vegetables_and_fruits beans;WAHR;WAHR;FALSCH;WAHR;WAHR;FALSCH;WAHR;FALSCH;WAHR;yes;no;;;;no;;;;when_i_feel_better;;true;true;fever malaria body_aches headaches;FALSCH;FALSCH;FALSCH;FALSCH;WAHR;WAHR;FALS…
55;male;married;none;muganda;antibiotics;antibiotics;farming;animal_farming_subsistence;unemployed;2000000;FALSCH;WAHR;FALSCH;FALSCH;WAHR;FALSCH;FALSCH;;matooke__bananna maize beans potatoes others;WAHR;WAHR;FALSCH;WAHR;WAHR;FALSCH;FALSCH;FALSCH;WAHR;yes;no;;;;no;;;;when_medicine_i_bought_is_half;;true;true;dairrhoea cold_and_flu fever malaria measles skin_or_wound body_aches headaches;FALSCH;FAL…	herbal	veterinarian consultations ;to_treat_sick_animals to_prevent_sick_animals_becoming_sick to_kill_ticks_and_other_pests;WAHR;WAHR;FALSCH;WAHR;FALSCH;;only_sick_animals;WAHR;FALSCH;FALSCH;FALSCH;;veterinary_worker;WAHR;FALSCH;FALSCH;FALSCH;FALSCH;FALSCH;;;;;;;;yes;veterinary_worker;WAHR;FALSCH;FALSCH;FALSCH;FALSCH;;as_recommended_by_the_provider;;veterinary_worker;;orally injection with_water with_f…
29;male;married;none;muganda;antibiotics;antibiotics;farming;animal_farming_subsistence;unemployed;500000;FALSCH;WAHR;FALSCH;FALSCH;FALSCH;FALSCH;FALSCH;;maize beans matooke__bananna potatoes vegetables_and_fruits;WAHR;WAHR;FALSCH;WAHR;WAHR;FALSCH;WAHR;FALSCH;FALSCH;yes;no;;;;no;;;;when_i_get_reactions_from_it;;true;true;headaches body_aches;FALSCH;FALSCH;FALSCH;FALSCH;FALSCH;FALSCH;FALSCH;FALSCH…
75;female;divorced_or_seperated;none;muganda;antibiotics;antimalarials;farming;animal_farming_subsistence;unemployed;200000;FALSCH;WAHR;FALSCH;FALSCH;FALSCH;FALSCH;FALSCH;;maize matooke__bananna;WAHR;FALSCH;FALSCH;WAHR;FALSCH;FALSCH;FALSCH;FALSCH;FALSCH;yes;no;;;;no;;;;when_i_feel_better;;true;true;headaches body_aches;FALSCH;FALSCH;FALSCH;FALSCH;FALSCH;FALSCH;FALSCH;FALSCH;FALSCH;WAHR;WAHR;FALSC…
40;female;married;primary;muganda;antibiotics;antimalarials;farming;animal_farming_subsistence;unemployed;300000;FALSCH;FALSCH;FALSCH;WAHR;WAHR;FALSCH;FALSCH;;maize beans potatoes matooke__bananna;WAHR;WAHR;FALSCH;WAHR;WAHR;FALSCH;FALSCH;FALSCH;FALSCH;yes;no;;;;no;;;;when_i_get_reactions_from_it;;false;false;malaria fever body_aches headaches;FALSCH;FALSCH;FALSCH;FALSCH;WAHR;WAHR;FALSCH;FALSCH;FA…
36;female;divorced_or_seperated;o__level;munyoro;antibiotics;antibiotics;farming;animal_farming_subsistence;unemployed;600000;FALSCH;FALSCH;FALSCH;WAHR;FALSCH;FALSCH;FALSCH;;maize matooke__bananna potatoes beans rice;WAHR;WAHR;FALSCH;WAHR;WAHR;WAHR;FALSCH;FALSCH;FALSCH;yes;yes;Doxin;Orally	with feeds	with water;Directions from veterenian;no;;;;when_i_feel_better;;true;true;urinary_track_infection__uti dairrhoea cold_and_flu fever malaria measles skin_or_wound sore_throat body_aches headaches;FALSCH;WAHR;WAHR;WAHR;WAHR;WAHR;WAHR;WAHR;WAHR;WAHR;WAHR;FALSCH;antibiotic_resistance;WAHR;FALSCH;FALSCH;FALSCH;media veterinarian specific_campaign;FALSCH;FALSCH;FALSCH;WAHR;WAHR;WAHR;FALSCH;true;true;tr…
25;female;married;none;muganda;antipyretics__pain_killers;antimalarials;farming;animal_farming_commercial;unemployed;2500000;WAHR;FALSCH;FALSCH;WAHR;WAHR;FALSCH;FALSCH;;maize potatoes matooke__bananna beans rice;WAHR;WAHR;FALSCH;WAHR;WAHR;WAHR;FALSCH;FALSCH;FALSCH;yes;yes;Doxin	diaziprim;Orally	injection	with feeds	with water;Directions from veterenian;no;;;;when_i_feel_better;;false;false;fever malaria headaches body_aches;FALSCH;FALSCH;FALSCH;FALSCH;WAHR;WAHR;FALSCH;FALSCH;FALSCH;WAHR;WAHR;FALSCH;antibiotic_resistance;WAHR;FALSCH;FALSCH;FALSCH;veterinarian media;FALSCH;FALSCH;FALSCH;WAHR;FALSCH;WAHR;FALSCH;true;true;true;true;false;true;true;true;strongly_agree;strongly_agree;strongly_agree;strongly_agree…
62;male;widowed;none;muganda;antibiotics;antimalarials;farming;animal_farming_subsistence;unemployed;200000;FALSCH;FALSCH;FALSCH;WAHR;FALSCH;FALSCH;FALSCH;;maize beans matooke__bananna yams potatoes;WAHR;WAHR;FALSCH;WAHR;WAHR;FALSCH;FALSCH;WAHR;FALSCH;yes;yes;Doxin	multivitamin injection	vitalex;Injection	orally ;Directions from veterenian;no;;;;when_i_get_reactions_from_it;;false;false;urinary_track_infection__uti dairrhoea fever malaria body_aches headaches;FALSCH;WAHR;WAHR;FALSCH;WAHR;WAHR;FALSCH;FALSCH;FALSCH;WAHR;WAHR;FALSCH;antibiotic_resistance;WAHR;FALSCH;FALSCH;FALSCH;family_members_or_friend veterinarian;FALSCH;FALSCH;WAHR;FALSCH;FALSCH;WAHR;FALSCH;true;true;true;true;false;true;true;tru…
48;male;married;o__level;muganda;others;antibiotics;farming;animal_farming_subsistence;unemployed;600000;WAHR;WAHR;FALSCH;FALSCH;WAHR;FALSCH;FALSCH;;maize beans others;WAHR;WAHR;FALSCH;FALSCH;FALSCH;FALSCH;FALSCH;FALSCH;WAHR;yes;yes;Cupatheone	decatex	spona	biotocal	liverpurse	albendazole;Injection	feeds	orally	with water;Directions from veterenian;no;;;;when_i_feel_better;;false;false;urinary_track_infection__uti dairrhoea cold_and_flu fever malaria measles skin_or_wound body_aches headaches sore_throat;FALSCH;WAHR;WAHR;WAHR;WAHR;WAHR;WAHR;WAHR;WAHR;WAHR;WAHR;FALSCH;antibiotic_resistance;WAHR;FALSCH;FALSCH;FALSCH;veterinarian family_members_or_friend;FALSCH;FALSCH;WAHR;FALSCH;FALSCH;WAHR;FALSCH;true;tr…	alamycine spray	multivitamin	copper sulphate	albendazole ;to_treat_sick_animals to_prevent_sick_animals_becoming_sick to_kill_ticks_and_other_pests others;WAHR;WAHR;FALSCH;WAHR;WAHR;For appetite;only_sick_animals;WAHR;FALSCH;FALSCH;FALSCH;;veterinary_worker veterinary_drugshop other_farmers;WAHR;WAHR;FALSCH;FALSCH;WAHR;FALSCH;;;;;;;;yes;veterinary_worker;WAHR;FALSCH;FALSCH;FALSCH;FALSCH;;as_recommended_by_the_provider;;veterinary_worker;;or…
63;male;married;none;muganda;antibiotics;antimalarials;farming;animal_farming_subsistence;unemployed;1000000;WAHR;WAHR;FALSCH;FALSCH;WAHR;FALSCH;FALSCH;;maize beans potatoes rice others matooke__bananna vegetables_and_fruits;WAHR;WAHR;FALSCH;WAHR;WAHR;WAHR;WAHR;FALSCH;WAHR;yes;no;;;;no;;;;when_i_feel_better;;false;false;headaches body_aches;FALSCH;FALSCH;FALSCH;FALSCH;FALSCH;FALSCH;FALSCH;FALSCH;…	vectocla	multivitamin	vitalex;to_treat_sick_animals to_prevent_sick_animals_becoming_sick to_kill_ticks_and_other_pests;WAHR;WAHR;FALSCH;WAHR;FALSCH;;only_sick_animals;WAHR;FALSCH;FALSCH;FALSCH;;veterinary_worker veterinary_drugshop;WAHR;WAHR;FALSCH;FALSCH;FALSCH;FALSCH;;;;;;;;yes;veterinary_worker;WAHR;FALSCH;FALSCH;FALSCH;FALSCH;;as_recommended_by_the_provider;;veterinary_worker;;orally injection with_water with_fee…
26;female;married;technical_vocational;muganda;others;antibiotics;farming;animal_farming_subsistence;unemployed;1200000;FALSCH;FALSCH;FALSCH;FALSCH;WAHR;FALSCH;FALSCH;;maize matooke__bananna potatoes vegetables_and_fruits;WAHR;FALSCH;FALSCH;WAHR;WAHR;FALSCH;WAHR;FALSCH;FALSCH;yes;yes;Doxin	magadi	urine	generally local herbs;With feeds	orally	with water;Own judgement ;no;;;;when_i_get_reactions_from_it;;false;false;body_aches headaches any_other_mentioned__specify;FALSCH;FALSCH;FALSCH;FALSCH;FALSCH;FALSCH;FALSCH;FALSCH;FALSCH;WAHR;WAHR;WAHR;antibiotic_resistance drug_resistance_1;WAHR;FALSCH;WAHR;FALSCH;family_members_or_friend veterinarian media;FALSCH;FALSCH;WAHR;WAHR;FALSCH;WAHR;FALSCH;true;true;true;true;false;true;true;f;strongly…	ekigaji;to_treat_sick_animals to_prevent_sick_animals_becoming_sick to_kill_ticks_and_other_pests;WAHR;WAHR;FALSCH;WAHR;FALSCH;;only_sick_animals;WAHR;FALSCH;FALSCH;FALSCH;;other_farmers veterinary_drugshop;FALSCH;WAHR;FALSCH;FALSCH;WAHR;FALSCH;;;;;;;;yes;other_farmers veterinary_worker;WAHR;FALSCH;WAHR;FALSCH;FALSCH;;once;;member_of_the_household;;orally injection with_water with_feeds;WAHR;WAHR…
51;male;married;o__level;muganda;antimicrobial;antipyretics__painkillers;farming;animal_farming_subsistence;unemployed;150000;FALSCH;FALSCH;FALSCH;WAHR;FALSCH;FALSCH;FALSCH;;maize beans matooke__bananna potatoes yams others;WAHR;WAHR;FALSCH;WAHR;WAHR;FALSCH;FALSCH;WAHR;WAHR;yes;no;;;;no;;;;when_i_feel_better;;false;false;headaches body_aches fever malaria measles;FALSCH;FALSCH;FALSCH;FALSCH;WAHR;…	for deworming	albendazole	;to_treat_sick_animals to_prevent_sick_animals_becoming_sick to_fatten_increase_growth_of_the_animals to_kill_ticks_and_other_pests;WAHR;WAHR;WAHR;WAHR;FALSCH;;only_sick_animals all_animals_of_the_same_species;WAHR;WAHR;FALSCH;FALSCH;;veterinary_worker veterinary_drugshop other_farmers;WAHR;WAHR;FALSCH;FALSCH;WAHR;FALSCH;;;;;;;;yes;veterinary_worker human_health_worker other_farmers package_label…
38;female;widowed;primary;muganda;others;antibiotics;farming;animal_farming_subsistence;unemployed;300000;FALSCH;FALSCH;FALSCH;WAHR;WAHR;FALSCH;FALSCH;;maize matooke__bananna rice vegetables_and_fruits;WAHR;FALSCH;FALSCH;WAHR;FALSCH;WAHR;WAHR;FALSCH;FALSCH;yes;no;;;;no;;;;when_i_feel_better;;false;false;fever malaria measles body_aches headaches;FALSCH;FALSCH;FALSCH;FALSCH;WAHR;WAHR;WAHR;FALSCH;F…	vitalex	mululuza	ekigaji;to_treat_sick_animals to_prevent_sick_animals_becoming_sick to_kill_ticks_and_other_pests to_fatten_increase_growth_of_the_animals;WAHR;WAHR;WAHR;WAHR;FALSCH;;only_sick_animals all_animals_of_the_same_species;WAHR;WAHR;FALSCH;FALSCH;;veterinary_worker veterinary_drugshop market other_farmers;WAHR;WAHR;FALSCH;WAHR;WAHR;FALSCH;;;;;;;;yes;veterinary_worker other_farmers package_label;WAHR;FA…
46;male;married;primary;muganda;antibiotics;antimalarials;farming;crop_farming_commercial;unemployed;200000;FALSCH;WAHR;WAHR;WAHR;WAHR;FALSCH;FALSCH;;maize beans g_nuts potatoes matooke__bananna rice vegetables_and_fruits yams others;WAHR;WAHR;WAHR;WAHR;WAHR;WAHR;WAHR;WAHR;WAHR;yes;yes;Mancozable	waterweed;With water;Package details ;no;;;;when_i_feel_better;;false;false;headaches body_aches sore_throat skin_or_wound measles malaria fever dairrhoea urinary_track_infection__uti cold_and_flu;FALSCH;WAHR;WAHR;WAHR;WAHR;WAHR;WAHR;WAHR;WAHR;WAHR;WAHR;FALSCH;antibiotic_resistance drug_resistance_1;WAHR;FALSCH;WAHR;FALSCH;specific_campaign veterinarian media;FALSCH;FALSCH;FALSCH;WAHR;WAHR;WAHR;F…
29;male;married;a__level;muganda;others;antibiotics;farming;animal_farming_subsistence;unemployed;650000;FALSCH;WAHR;WAHR;WAHR;WAHR;FALSCH;FALSCH;;maize beans g_nuts matooke__bananna potatoes rice vegetables_and_fruits yams others;WAHR;WAHR;WAHR;WAHR;WAHR;WAHR;WAHR;WAHR;WAHR;yes;yes;Tetracycline	eronso	ekigaji	mululuza	garlic	;Orally	with water;Own judgement ;no;;;;when_i_feel_better;;false;false;cold_and_flu fever malaria body_aches headaches measles skin_or_wound;FALSCH;FALSCH;FALSCH;WAHR;WAHR;WAHR;WAHR;WAHR;FALSCH;WAHR;WAHR;FALSCH;antibiotic_resistance;WAHR;FALSCH;FALSCH;FALSCH;media specific_campaign veterinarian family_members_or_friend;FALSCH;FALSCH;WAHR;WAHR;WAHR;WAHR;FALSCH;true;true;true;true;false;true;true;f;strong…	albendazole	eronso;to_treat_sick_animals to_prevent_sick_animals_becoming_sick to_fatten_increase_growth_of_the_animals to_kill_ticks_and_other_pests;WAHR;WAHR;WAHR;WAHR;FALSCH;;only_sick_animals all_animals_of_the_same_species;WAHR;WAHR;FALSCH;FALSCH;;veterinary_worker veterinary_drugshop other_farmers human_pharmacy_drug_shop;WAHR;WAHR;WAHR;FALSCH;WAHR;FALSCH;;easily_available cheaper they_are_more_effecti…
48;female;married;primary;muganda;antimicrobial;antipyretics__painkillers;farming;animal_farming_subsistence;unemployed;200000;FALSCH;FALSCH;FALSCH;FALSCH;WAHR;FALSCH;FALSCH;;maize beans g_nuts matooke__bananna potatoes vegetables_and_fruits yams others;WAHR;WAHR;WAHR;WAHR;WAHR;FALSCH;WAHR;WAHR;WAHR;yes;yes;Tetracycline ;Drops in the eye;Package guide ;no;;;;when_i_feel_better;;false;false;dairrh…	ekigaji	magadi;to_treat_sick_animals to_prevent_sick_animals_becoming_sick to_kill_ticks_and_other_pests;WAHR;WAHR;FALSCH;WAHR;FALSCH;;only_sick_animals;WAHR;FALSCH;FALSCH;FALSCH;;veterinary_worker veterinary_drugshop other_farmers human_pharmacy_drug_shop;WAHR;WAHR;WAHR;FALSCH;WAHR;FALSCH;;easily_available;WAHR;FALSCH;FALSCH;FALSCH;;yes;veterinary_worker other_farmers package_label;WAHR;FALSCH;WAHR;WAHR…
18;male;never_married;o__level;muganda;antimicrobial;antipyretics__painkillers;farming;animal_farming_commercial;self_employed;600000;WAHR;FALSCH;FALSCH;FALSCH;WAHR;FALSCH;FALSCH;;potatoes matooke__bananna maize;WAHR;FALSCH;FALSCH;WAHR;WAHR;FALSCH;FALSCH;FALSCH;FALSCH;yes;no;;;;no;;;;when_the_medium__full_dose__is;;true;true;cold_and_flu malaria;FALSCH;FALSCH;FALSCH;WAHR;FALSCH;WAHR;FALSCH;FALSCH…
31;female;divorced_or_seperated;primary;muganda;antimicrobial;antipyretics__painkillers;business;;self_employed;300000;WAHR;FALSCH;WAHR;FALSCH;FALSCH;FALSCH;FALSCH;;potatoes beans;FALSCH;WAHR;FALSCH;FALSCH;WAHR;FALSCH;FALSCH;FALSCH;FALSCH;yes;no;;;;yes;Coartem;Orrally;1x2;when_medicine_i_bought_is_half;;true;true;malaria cold_and_flu;FALSCH;FALSCH;FALSCH;WAHR;FALSCH;WAHR;FALSCH;FALSCH;FALSCH;FALS…
35;female;widowed;primary;mukiga;antimicrobial;antimalarials;farming;animal_farming_commercial;self_employed;30000;FALSCH;FALSCH;FALSCH;WAHR;FALSCH;FALSCH;FALSCH;;yams others;FALSCH;FALSCH;FALSCH;FALSCH;FALSCH;FALSCH;FALSCH;WAHR;WAHR;yes;no;;;;no;;;;when_i_feel_better;;true;true;malaria headaches;FALSCH;FALSCH;FALSCH;FALSCH;FALSCH;WAHR;FALSCH;FALSCH;FALSCH;FALSCH;WAHR;FALSCH;antibiotic_resistance…
27;female;married;o__level;muganda;antimicrobial;antibiotics;formal_employment;;civil_servant;100000;FALSCH;WAHR;WAHR;WAHR;WAHR;FALSCH;FALSCH;;matooke__bananna;FALSCH;FALSCH;FALSCH;WAHR;FALSCH;FALSCH;FALSCH;FALSCH;FALSCH;yes;yes;Penstar;Injectable;1ml per 25kg;yes;Amoxicillin tablets;Orrally;1x2 btn 1-2years;when_the_medium__full_dose__is;;false;true;malaria dairrhoea cold_and_flu;FALSCH;FALSCH;W…
38;female;married;o__level;muganda;others;antimalarials;farming;animal_farming_commercial;self_employed;300000;FALSCH;WAHR;FALSCH;FALSCH;WAHR;WAHR;FALSCH;;matooke__bananna maize beans;WAHR;WAHR;FALSCH;WAHR;FALSCH;FALSCH;FALSCH;FALSCH;FALSCH;yes;no;;;;yes;Coartem;Orrally;4x2;when_i_feel_better;;true;true;malaria cold_and_flu;FALSCH;FALSCH;FALSCH;WAHR;FALSCH;WAHR;FALSCH;FALSCH;FALSCH;FALSCH;FALSCH;…
24;female;married;o__level;muganda;antipyretics__pain_killers;antipyretics__painkillers;business;;self_employed;200000;FALSCH;WAHR;FALSCH;FALSCH;FALSCH;FALSCH;FALSCH;;matooke__bananna beans;FALSCH;WAHR;FALSCH;WAHR;FALSCH;FALSCH;FALSCH;FALSCH;FALSCH;yes;yes;Striker;Spraying ;8mls in 20l;no;;;;when_the_medium__full_dose__is;;false;false;headaches malaria dairrhoea;FALSCH;FALSCH;WAHR;FALSCH;FALSCH;W…
26;female;married;technical_vocational;muganda;antibiotics;antimalarials;farming;animal_farming_commercial;self_employed;200000;FALSCH;FALSCH;FALSCH;FALSCH;WAHR;FALSCH;FALSCH;;matooke__bananna potatoes others;FALSCH;FALSCH;FALSCH;WAHR;WAHR;FALSCH;FALSCH;FALSCH;WAHR;yes;no;;;;yes;Coartem;Orrally;4x2;when_the_medium__full_dose__is;;false;false;malaria cold_and_flu;FALSCH;FALSCH;FALSCH;WAHR;FALSCH;W…
18;female;married;primary;musoga;antimicrobial;antimalarials;farming;animal_farming_commercial;self_employed;150000;FALSCH;FALSCH;FALSCH;FALSCH;WAHR;FALSCH;FALSCH;;vegetables_and_fruits matooke__bananna;FALSCH;FALSCH;FALSCH;WAHR;FALSCH;FALSCH;WAHR;FALSCH;FALSCH;yes;no;;;;yes;Pcm;Orrally;2x3;when_the_medium__full_dose__is;;false;true;malaria cold_and_flu;FALSCH;FALSCH;FALSCH;WAHR;FALSCH;WAHR;FALSC…
24;female;married;o__level;muganda;antibiotics;antibiotics;business;;self_employed;300000;FALSCH;FALSCH;FALSCH;FALSCH;FALSCH;WAHR;FALSCH;;beans matooke__bananna;FALSCH;WAHR;FALSCH;WAHR;FALSCH;FALSCH;FALSCH;FALSCH;FALSCH;yes;no;;;;yes;Coldapex;Orrally;2x1;when_i_feel_better;;true;true;cold_and_flu headaches;FALSCH;FALSCH;FALSCH;WAHR;FALSCH;FALSCH;FALSCH;FALSCH;FALSCH;FALSCH;WAHR;FALSCH;antibiotic_…
30;female;married;o__level;muganda;antimicrobial;antipyretics__painkillers;self_employment;;self_employed;600000;FALSCH;FALSCH;FALSCH;FALSCH;WAHR;FALSCH;FALSCH;;matooke__bananna yams;FALSCH;FALSCH;FALSCH;WAHR;FALSCH;FALSCH;FALSCH;WAHR;FALSCH;yes;no;;;;no;;;;when_i_feel_better;;false;true;malaria cold_and_flu;FALSCH;FALSCH;FALSCH;WAHR;FALSCH;WAHR;FALSCH;FALSCH;FALSCH;FALSCH;FALSCH;FALSCH;antibioti…
50;female;widowed;primary;muganda;antimicrobial;antipyretics__painkillers;farming;animal_farming_commercial;self_employed;150000;FALSCH;WAHR;FALSCH;FALSCH;FALSCH;FALSCH;FALSCH;;matooke__bananna beans;FALSCH;WAHR;FALSCH;WAHR;FALSCH;FALSCH;FALSCH;FALSCH;FALSCH;yes;no;;;;yes;Ampicillin;Orrally;2x3;when_the_medium__full_dose__is;;true;true;cold_and_flu malaria;FALSCH;FALSCH;FALSCH;WAHR;FALSCH;WAHR;FA…
45;male;married;o__level;muganda;antimicrobial;antimalarials;farming;animal_farming_commercial;self_employed;280000;FALSCH;WAHR;FALSCH;FALSCH;FALSCH;FALSCH;FALSCH;;vegetables_and_fruits matooke__bananna beans;FALSCH;WAHR;FALSCH;WAHR;FALSCH;FALSCH;WAHR;FALSCH;FALSCH;yes;no;;;;no;;;;when_the_medium__full_dose__is;;true;true;malaria cold_and_flu;FALSCH;FALSCH;FALSCH;WAHR;FALSCH;WAHR;FALSCH;FALSCH;FA…
55;male;married;primary;muganda;antimicrobial;antimalarials;farming;animal_farming_commercial;self_employed;200000;FALSCH;FALSCH;FALSCH;WAHR;FALSCH;FALSCH;FALSCH;;vegetables_and_fruits matooke__bananna potatoes maize;WAHR;FALSCH;FALSCH;WAHR;WAHR;FALSCH;WAHR;FALSCH;FALSCH;yes;no;;;;yes;Coartem;Orrally;4x2;when_the_medium__full_dose__is;;false;true;malaria cold_and_flu;FALSCH;FALSCH;FALSCH;WAHR;FAL…
27;female;married;technical_vocational;munyoro;antimicrobial;antimalarials;formal_employment;;civil_servant;1000000;FALSCH;FALSCH;FALSCH;WAHR;WAHR;FALSCH;FALSCH;;matooke__bananna others;FALSCH;FALSCH;FALSCH;WAHR;FALSCH;FALSCH;FALSCH;FALSCH;WAHR;yes;yes;Roket;Spraying;1ml in 1l;yes;Amoxicillin and fragile;Orrally;2x3;when_the_medium__full_dose__is;;false;false;malaria cold_and_flu;FALSCH;FALSCH;FA…
23;female;married;o__level;muganda;antimicrobial;antipyretics__painkillers;self_employment;;self_employed;210000;FALSCH;FALSCH;FALSCH;FALSCH;WAHR;FALSCH;FALSCH;;maize potatoes matooke__bananna;WAHR;FALSCH;FALSCH;WAHR;WAHR;FALSCH;FALSCH;FALSCH;FALSCH;yes;yes;Herbal (alovera);Orrally;My own judgement;no;;;;when_the_medium__full_dose__is;;don_t_know;true;malaria cold_and_flu;FALSCH;FALSCH;FALSCH;WAH…
51;female;divorced_or_seperated;none;others;antimicrobial;antipyretics__painkillers;farming;animal_farming_commercial;self_employed;300000;WAHR;FALSCH;FALSCH;WAHR;FALSCH;FALSCH;FALSCH;;potatoes matooke__bananna;FALSCH;FALSCH;FALSCH;WAHR;WAHR;FALSCH;FALSCH;FALSCH;FALSCH;yes;no;;;;no;;;;when_the_medium__full_dose__is;;true;true;malaria cold_and_flu;FALSCH;FALSCH;FALSCH;WAHR;FALSCH;WAHR;FALSCH;FALSC…
39;female;divorced_or_seperated;primary;muganda;antipyretics__pain_killers;antimalarials;farming;animal_farming_commercial;self_employed;140000;FALSCH;FALSCH;FALSCH;WAHR;WAHR;FALSCH;FALSCH;;matooke__bananna potatoes beans maize;WAHR;WAHR;FALSCH;WAHR;WAHR;FALSCH;FALSCH;FALSCH;FALSCH;yes;yes;Weed master;Spraying;100mls in 20l of water;no;;;;when_the_medium__full_dose__is;;false;true;cold_and_flu ma…
28;female;married;o__level;muganda;antimicrobial;antipyretics__painkillers;business;;self_employed;300000;FALSCH;WAHR;FALSCH;FALSCH;WAHR;FALSCH;FALSCH;;vegetables_and_fruits;FALSCH;FALSCH;FALSCH;FALSCH;FALSCH;FALSCH;WAHR;FALSCH;FALSCH;yes;no;;;;no;;;;when_the_medium__full_dose__is;;true;true;malaria cold_and_flu;FALSCH;FALSCH;FALSCH;WAHR;FALSCH;WAHR;FALSCH;FALSCH;FALSCH;FALSCH;FALSCH;FALSCH;antib…
32;female;married;o__level;muganda;antimicrobial;antipyretics__painkillers;business;;self_employed;600000;FALSCH;WAHR;FALSCH;FALSCH;FALSCH;FALSCH;FALSCH;;beans maize g_nuts matooke__bananna;WAHR;WAHR;WAHR;WAHR;FALSCH;FALSCH;FALSCH;FALSCH;FALSCH;yes;yes;Weed master;Spraying;100ml in 20l of water;yes;Amoxicillin;Orrally;2x3;when_i_feel_better;;false;true;cold_and_flu malaria fever;FALSCH;FALSCH;FAL…
48;female;married;technical_vocational;muganda;antimicrobial;antipyretics__painkillers;formal_employment;;civil_servant;100000;WAHR;FALSCH;FALSCH;WAHR;WAHR;FALSCH;FALSCH;;maize potatoes matooke__bananna beans g_nuts;WAHR;WAHR;WAHR;WAHR;WAHR;FALSCH;FALSCH;FALSCH;FALSCH;yes;yes;Genta 100;Injectable;1ml per 20-40kg;no;;;;when_the_medium__full_dose__is;;false;true;malaria cold_and_flu;FALSCH;FALSCH;F…
23;male;never_married;o__level;muganda;antipyretics__pain_killers;antipyretics__painkillers;farming;crop_farming_commercial;self_employed;600000;FALSCH;FALSCH;FALSCH;WAHR;WAHR;FALSCH;FALSCH;;vegetables_and_fruits matooke__bananna maize beans;WAHR;WAHR;FALSCH;WAHR;FALSCH;FALSCH;WAHR;FALSCH;FALSCH;yes;yes;Vegemax;Spray;20ml in 20lt;yes;Lornat;Oral;1x2;when_the_medium__full_dose__is;;false;false;uri…	Newcastle in	vitamins;to_prevent_sick_animals_becoming_sick to_treat_sick_animals;WAHR;WAHR;FALSCH;FALSCH;FALSCH;;all_animals_of_the_same_species;FALSCH;WAHR;FALSCH;FALSCH;;veterinary_worker veterinary_drugshop;WAHR;WAHR;FALSCH;FALSCH;FALSCH;FALSCH;;;;;;;;yes;veterinary_worker;WAHR;FALSCH;FALSCH;FALSCH;FALSCH;;until_the_animal_is_cucred;;owner_of_the_animal;;orally injection with_water;WAHR;WAHR;WAHR;FALSCH;F…
28;male;married;none;muganda;antipyretics__pain_killers;antipyretics__painkillers;farming;animal_farming_commercial;self_employed;500000;WAHR;WAHR;FALSCH;WAHR;FALSCH;FALSCH;FALSCH;;maize potatoes beans;WAHR;WAHR;FALSCH;FALSCH;WAHR;FALSCH;FALSCH;FALSCH;FALSCH;yes;yes;Loket;Spray;12ml in20ltr;yes;Panadol;Oral;2x2;when_the_medium__full_dose__is;;false;true;dairrhoea;FALSCH;FALSCH;WAHR;FALSCH;FALSCH;…
36;male;married;o__level;muganda;antipyretics__pain_killers;antibiotics;farming;animal_farming_commercial;self_employed;200000;FALSCH;FALSCH;FALSCH;WAHR;WAHR;FALSCH;FALSCH;;maize beans g_nuts matooke__bananna potatoes vegetables_and_fruits;WAHR;WAHR;WAHR;WAHR;WAHR;FALSCH;WAHR;FALSCH;FALSCH;yes;yes;Albernor 10;In water;5ml in5ltr;yes;Corterm;Oral;4x2;when_the_medium__full_dose__is;;false;false;dai…
34;female;never_married;primary;muganda;others;antimalarials;business;;self_employed;300000;FALSCH;WAHR;FALSCH;FALSCH;WAHR;FALSCH;FALSCH;;others;FALSCH;FALSCH;FALSCH;FALSCH;FALSCH;FALSCH;FALSCH;FALSCH;WAHR;yes;yes;Tablets	for water;In water;Don't know;no;;;;when_the_medium__full_dose__is;;false;false;urinary_track_infection__uti dairrhoea skin_or_wound;FALSCH;WAHR;WAHR;FALSCH;FALSCH;FALSCH;FALSCH;WAHR;FALSCH;FALSCH;FALSCH;FALSCH;antibiotic_resistance;WAHR;FALSCH;FALSCH;FALSCH;family_members_or_friend;FALSCH;FALSCH;WAHR;FALSCH;FALSCH;FALSCH;FALSCH;true;true;true;true;false;false;true;true;agree_slightly;agree_sligh…
90;female;married;none;muganda;antipyretics__pain_killers;antimalarials;farming;animal_farming_commercial;house_wife;50000;FALSCH;FALSCH;FALSCH;WAHR;FALSCH;FALSCH;FALSCH;;matooke__bananna beans others;FALSCH;WAHR;FALSCH;WAHR;FALSCH;FALSCH;FALSCH;FALSCH;WAHR;no;yes;Orange tablet;Oral;Pounded in soda bottle;yes;Panadol;Oral;2x3;when_the_medium__full_dose__is;;false;false;dairrhoea;FALSCH;FALSCH;WAH…
57;female;married;primary;muganda;antipyretics__pain_killers;antimalarials;other;;self_employed;50000;FALSCH;WAHR;FALSCH;FALSCH;FALSCH;FALSCH;FALSCH;;potatoes;FALSCH;FALSCH;FALSCH;FALSCH;WAHR;FALSCH;FALSCH;FALSCH;FALSCH;no;yes;Vitamins;Injection;Don't know;yes;Coarterm;Oral;4x2;when_i_feel_better;;true;true;dairrhoea malaria;FALSCH;FALSCH;WAHR;FALSCH;FALSCH;WAHR;FALSCH;FALSCH;FALSCH;FALSCH;FALSCH…
42;female;married;o__level;muganda;antipyretics__pain_killers;other_antimicrobials;farming;crop_farming_subsistence;self_employed;2555;FALSCH;FALSCH;FALSCH;FALSCH;WAHR;FALSCH;FALSCH;;maize beans g_nuts matooke__bananna potatoes vegetables_and_fruits;WAHR;WAHR;WAHR;WAHR;WAHR;FALSCH;WAHR;FALSCH;FALSCH;yes;yes;Locket;Spray;5ml in 5ltr;yes;Panadol;Oral;2x4;when_i_feel_better;;false;false;dairrhoea ma…
54;female;married;primary;munyankole;antimicrobial;antimalarials;business;;self_employed;600000;FALSCH;FALSCH;FALSCH;FALSCH;WAHR;FALSCH;FALSCH;;maize potatoes beans matooke__bananna others;WAHR;WAHR;FALSCH;WAHR;WAHR;FALSCH;FALSCH;FALSCH;WAHR;yes;yes;Weedmaster	24d	weedcyper;Spray;150ml in 20ltr;yes;Panadol;Oral;2x3;when_the_medium__full_dose__is;;false;true;urinary_track_infection__uti dairrhoea malaria;FALSCH;WAHR;WAHR;FALSCH;FALSCH;WAHR;FALSCH;FALSCH;FALSCH;FALSCH;FALSCH;FALSCH;antibiotic_resistance;WAHR;FALSCH;FALSCH;FALSCH;family_members_or_friend;FALSCH;FALSCH;WAHR;FALSCH;FALSCH;FALSCH;FALSCH;true;true;true;true;false;don_t_know;true;don_t_know;strong…
67;female;widowed;primary;muganda;antipyretics__pain_killers;antimalarials;farming;crop_farming_commercial;self_employed;20000;FALSCH;WAHR;FALSCH;FALSCH;FALSCH;FALSCH;FALSCH;;matooke__bananna g_nuts beans maize others;WAHR;WAHR;WAHR;WAHR;FALSCH;FALSCH;FALSCH;FALSCH;WAHR;yes;yes;Weedmaster;Spray;25ml in20ltr;yes;Kabuuti;Oral;1 spoon x3;when_i_feel_better;;false;false;dairrhoea cold_and_flu;FALSCH;…
45;female;never_married;none;muganda;antipyretics__pain_killers;antimalarials;farming;crop_farming_commercial;self_employed;50000;FALSCH;WAHR;FALSCH;WAHR;FALSCH;FALSCH;WAHR;Dog;others matooke__bananna potatoes beans maize;WAHR;WAHR;FALSCH;WAHR;WAHR;FALSCH;FALSCH;FALSCH;WAHR;yes;yes;Don't know;Dk;Dk;no;;;;when_the_medium__full_dose__is;;false;false;dairrhoea;FALSCH;FALSCH;WAHR;FALSCH;FALSCH;FALSCH…
28;male;married;o__level;muganda;antipyretics__pain_killers;antimalarials;farming;crop_farming_commercial;self_employed;100000;FALSCH;FALSCH;FALSCH;WAHR;FALSCH;FALSCH;WAHR;Dogs;matooke__bananna maize beans potatoes;WAHR;WAHR;FALSCH;WAHR;WAHR;FALSCH;FALSCH;FALSCH;FALSCH;yes;yes;Vitamins;Injection;10ml in syringe;yes;Capsule of purple and black;Oral;2x2;when_the_medium__full_dose__is;;false;true;da…
40;female;married;none;muganda;antipyretics__pain_killers;antimalarials;business;;self_employed;30000;WAHR;WAHR;FALSCH;FALSCH;FALSCH;FALSCH;FALSCH;;matooke__bananna others;FALSCH;FALSCH;FALSCH;WAHR;FALSCH;FALSCH;FALSCH;FALSCH;WAHR;yes;yes;Liquid for fever and coughs;Injection;Don't know;yes;Corterm;Oral;4x2;when_i_feel_better;;don_t_know;true;dairrhoea cold_and_flu;FALSCH;FALSCH;WAHR;WAHR;FALSCH;…
48;female;married;none;muganda;antibiotics;antibiotics;business;;self_employed;50000;WAHR;WAHR;FALSCH;WAHR;WAHR;FALSCH;FALSCH;;potatoes matooke__bananna others vegetables_and_fruits;FALSCH;FALSCH;FALSCH;WAHR;WAHR;FALSCH;WAHR;FALSCH;WAHR;yes;yes;Powder	yellow for tomatoes;Spray;2 spoons in 15ltr;yes;Panadol extra;Oral;2x3;when_i_feel_better;;false;false;dairrhoea cold_and_flu fever;FALSCH;FALSCH;WAHR;WAHR;WAHR;FALSCH;FALSCH;FALSCH;FALSCH;FALSCH;FALSCH;FALSCH;antibiotic_resistance;WAHR;FALSCH;FALSCH;FALSCH;family_members_or_friend;FALSCH;FALSCH;WAHR;FALSCH;FALSCH;FALSCH;FALSCH;true;true;true;true;false;false;true;f;strongly_agree;agree_slightly;…
50;female;married;primary;muganda;antipyretics__pain_killers;antibiotics;farming;crop_farming_commercial;self_employed;200000;FALSCH;WAHR;FALSCH;FALSCH;WAHR;FALSCH;FALSCH;;beans maize matooke__bananna potatoes others;WAHR;WAHR;FALSCH;WAHR;WAHR;FALSCH;FALSCH;FALSCH;WAHR;yes;yes;Septrin;Water;1tablet in water;no;;;;when_the_medium__full_dose__is;;false;false;dairrhoea urinary_track_infection__uti s…
19;male;never_married;o__level;muganda;antibiotics;antipyretics__painkillers;farming;animal_farming_commercial;self_employed;200000;FALSCH;FALSCH;FALSCH;FALSCH;WAHR;FALSCH;FALSCH;;matooke__bananna potatoes;FALSCH;FALSCH;FALSCH;WAHR;WAHR;FALSCH;FALSCH;FALSCH;FALSCH;yes;yes;Vitamin	powder yellow for hen;In water;1table spoon in 20ltr	5mls in 20ltr for vitamin;yes;Panadol;Oral;2x3;when_i_feel_better;;false;false;dairrhoea cold_and_flu;FALSCH;FALSCH;WAHR;WAHR;FALSCH;FALSCH;FALSCH;FALSCH;FALSCH;FALSCH;FALSCH;FALSCH;antibiotic_resistance;WAHR;FALSCH;FALSCH;FALSCH;family_members_or_friend;FALSCH;FALSCH;WAHR;FALSCH;FALSCH;FALSCH;FALSCH;true;true;true;true;false;false;true;f;agree_slightly;strongly_agree;disagree_slightly;neither_ag…
37;male;married;o__level;muganda;antipyretics__pain_killers;other_antimicrobials;business;;self_employed;200000;FALSCH;FALSCH;FALSCH;WAHR;WAHR;WAHR;WAHR;Dogs;potatoes matooke__bananna vegetables_and_fruits others;FALSCH;FALSCH;FALSCH;WAHR;WAHR;FALSCH;WAHR;FALSCH;WAHR;yes;yes;Antkiller on pumpkins	loket;Spray;30ml in 20ltr;yes;Panadol;Oral;2x3;when_i_feel_better;;false;false;dairrhoea urinary_track_infection__uti skin_or_wound sore_throat cold_and_flu;FALSCH;WAHR;WAHR;WAHR;FALSCH;FALSCH;FALSCH;WAHR;WAHR;FALSCH;FALSCH;FALSCH;antibiotic_resistance;WAHR;FALSCH;FALSCH;FALSCH;family_members_or_friend;FALSCH;FALSCH;WAHR;FALSCH;FALSCH;FALSCH;FALSCH;false;true;true;true;false;false;true;don_t_know…
43;female;married;technical_vocational;muganda;antipyretics__pain_killers;other_antimicrobials;farming;animal_farming_commercial;self_employed;200000;FALSCH;FALSCH;FALSCH;WAHR;WAHR;FALSCH;FALSCH;;vegetables_and_fruits maize beans g_nuts;WAHR;WAHR;WAHR;FALSCH;FALSCH;FALSCH;WAHR;FALSCH;FALSCH;yes;yes;Powder yellow;Spray;Don't know;yes;Action;Oral;1x1;when_i_feel_better;;true;true;cold_and_flu urina…	white and liquid;to_treat_sick_animals;WAHR;FALSCH;FALSCH;FALSCH;FALSCH;;all_animals_of_the_same_species;FALSCH;WAHR;FALSCH;FALSCH;;veterinary_drugshop veterinary_worker;WAHR;WAHR;FALSCH;FALSCH;FALSCH;FALSCH;;;;;;;;yes;veterinary_worker;WAHR;FALSCH;FALSCH;FALSCH;FALSCH;;as_recommended_by_the_provider;;owner_of_the_animal;;with_water orally;WAHR;FALSCH;WAHR;FALSCH;FALSCH;;no;my_own_judgement;;thro…
43;female;married;primary;muganda;antipyretics__pain_killers;antibiotics;farming;animal_farming_subsistence;self_employed;200000;FALSCH;WAHR;FALSCH;WAHR;WAHR;FALSCH;FALSCH;;maize potatoes matooke__bananna;WAHR;FALSCH;FALSCH;WAHR;WAHR;FALSCH;FALSCH;FALSCH;FALSCH;yes;no;;;;no;;;;when_i_get_reactions_from_it;;true;true;headaches malaria;FALSCH;FALSCH;FALSCH;FALSCH;FALSCH;WAHR;FALSCH;FALSCH;FALSCH;FA…
49;female;married;o__level;muganda;antipyretics__pain_killers;antimalarials;self_employment;;self_employed;300000;FALSCH;FALSCH;FALSCH;WAHR;WAHR;FALSCH;FALSCH;;maize;WAHR;FALSCH;FALSCH;FALSCH;FALSCH;FALSCH;FALSCH;FALSCH;FALSCH;no;no;;;;no;;;;when_medicine_i_bought_is_half;;false;false;cold_and_flu;FALSCH;FALSCH;FALSCH;WAHR;FALSCH;FALSCH;FALSCH;FALSCH;FALSCH;FALSCH;FALSCH;FALSCH;;;;;;family_member…
27;female;divorced_or_seperated;a__level;muganda;antipyretics__pain_killers;antimalarials;formal_employment;;self_employed;400000;FALSCH;FALSCH;FALSCH;WAHR;FALSCH;FALSCH;FALSCH;;maize matooke__bananna potatoes vegetables_and_fruits;WAHR;FALSCH;FALSCH;WAHR;WAHR;FALSCH;WAHR;FALSCH;FALSCH;yes;yes;Tiamulin;Water;8.8mg for 3 to 5days;yes;Coldafex;Oral;2x2 for adults;when_the_medium__full_dose__is;;tru…
31;female;married;primary;muganda;antipyretics__pain_killers;other_antimicrobials;business;;unemployed;50000;WAHR;FALSCH;FALSCH;WAHR;WAHR;FALSCH;FALSCH;;maize beans matooke__bananna potatoes others;WAHR;WAHR;FALSCH;WAHR;WAHR;FALSCH;FALSCH;FALSCH;WAHR;yes;no;;;;no;;;;when_i_get_reactions_from_it;;true;true;cold_and_flu fever skin_or_wound;FALSCH;FALSCH;FALSCH;WAHR;WAHR;FALSCH;FALSCH;WAHR;FALSCH;FA…
50;male;widowed;primary;muganda;antipyretics__pain_killers;antimalarials;farming;crop_farming_subsistence;unemployed;180000;FALSCH;FALSCH;FALSCH;FALSCH;WAHR;WAHR;FALSCH;;maize matooke__bananna potatoes vegetables_and_fruits;WAHR;FALSCH;FALSCH;WAHR;WAHR;FALSCH;WAHR;FALSCH;FALSCH;yes;no;;;;no;;;;when_i_feel_better;;false;false;body_aches headaches;FALSCH;FALSCH;FALSCH;FALSCH;FALSCH;FALSCH;FALSCH;FA…
53;female;married;o__level;muganda;antibiotics;antibiotics;farming;animal_farming_subsistence;unemployed;250000;FALSCH;WAHR;FALSCH;WAHR;WAHR;FALSCH;FALSCH;;maize matooke__bananna others;WAHR;FALSCH;FALSCH;WAHR;FALSCH;FALSCH;FALSCH;FALSCH;WAHR;yes;yes;Ocelamectin;Oral;Not included;no;;;;when_medicine_i_bought_is_half;;true;true;dairrhoea fever malaria;FALSCH;FALSCH;WAHR;FALSCH;WAHR;WAHR;FALSCH;FAL…
34;female;married;primary;muganda;antibiotics;antibiotics;business;;self_employed;500000;FALSCH;WAHR;FALSCH;WAHR;FALSCH;WAHR;FALSCH;;potatoes maize beans;WAHR;WAHR;FALSCH;FALSCH;WAHR;FALSCH;FALSCH;FALSCH;FALSCH;yes;yes;Poltricin;Dissolve in water;In water;no;;;;when_the_medium__full_dose__is;;true;true;dairrhoea fever malaria;FALSCH;FALSCH;WAHR;FALSCH;WAHR;WAHR;FALSCH;FALSCH;FALSCH;FALSCH;FALSCH;…
59;male;divorced_or_seperated;o__level;munyankole;antibiotics;antipyretics__painkillers;business;;self_employed;350000;WAHR;WAHR;WAHR;FALSCH;FALSCH;FALSCH;FALSCH;;maize beans;WAHR;WAHR;FALSCH;FALSCH;FALSCH;FALSCH;FALSCH;FALSCH;FALSCH;no;no;;;;no;;;;when_the_medium__full_dose__is;;true;false;malaria cold_and_flu sore_throat body_aches headaches;FALSCH;FALSCH;FALSCH;WAHR;FALSCH;WAHR;FALSCH;FALSCH;W…
46;female;married;o__level;muganda;antibiotics;antipyretics__painkillers;self_employment;;self_employed;250000;FALSCH;WAHR;FALSCH;FALSCH;FALSCH;FALSCH;FALSCH;;maize matooke__bananna;WAHR;FALSCH;FALSCH;WAHR;FALSCH;FALSCH;FALSCH;FALSCH;FALSCH;yes;yes;Wormicid;Oral;5ml for 10kg;yes;Panadol;Oral;2x2 for adults;when_the_medium__full_dose__is;;true;true;headaches body_aches;FALSCH;FALSCH;FALSCH;FALSCH;…
45;male;married;primary;muganda;antibiotics;antipyretics__painkillers;business;;unemployed;150000;FALSCH;WAHR;WAHR;FALSCH;WAHR;FALSCH;FALSCH;;g_nuts matooke__bananna others;FALSCH;FALSCH;WAHR;WAHR;FALSCH;FALSCH;FALSCH;FALSCH;WAHR;yes;no;;;;no;;;;when_i_feel_better;;true;true;cold_and_flu malaria;FALSCH;FALSCH;FALSCH;WAHR;FALSCH;WAHR;FALSCH;FALSCH;FALSCH;FALSCH;FALSCH;FALSCH;;;;;;doctor media vete…
33;female;widowed;technical_vocational;others;antibiotics;antipyretics__painkillers;formal_employment;;civil_servant;300000;FALSCH;FALSCH;FALSCH;FALSCH;WAHR;FALSCH;FALSCH;;beans maize vegetables_and_fruits;WAHR;WAHR;FALSCH;FALSCH;FALSCH;FALSCH;WAHR;FALSCH;FALSCH;yes;yes;Broiler booster;In water;5gm in 10 litres of water;no;;;;when_medicine_i_bought_is_half;;true;true;cold_and_flu malaria;FALSCH;F…
24;male;never_married;a__level;muganda;antipyretics__pain_killers;antimalarials;business;;self_employed;350000;FALSCH;WAHR;FALSCH;WAHR;FALSCH;FALSCH;FALSCH;;potatoes others;FALSCH;FALSCH;FALSCH;FALSCH;WAHR;FALSCH;FALSCH;FALSCH;WAHR;yes;no;;;;no;;;;when_medicine_i_bought_is_half;;true;true;dairrhoea malaria;FALSCH;FALSCH;WAHR;FALSCH;FALSCH;WAHR;FALSCH;FALSCH;FALSCH;FALSCH;FALSCH;FALSCH;;;;;;doctor…
60;male;widowed;primary;muganda;antipyretics__pain_killers;antimalarials;self_employment;;self_employed;50000;FALSCH;WAHR;FALSCH;WAHR;FALSCH;FALSCH;FALSCH;;potatoes maize others;WAHR;FALSCH;FALSCH;FALSCH;WAHR;FALSCH;FALSCH;FALSCH;WAHR;yes;yes;Rocket	duducyper;Spray;Mix with water;no;;;;when_medicine_i_bought_is_half;;true;true;cold_and_flu;FALSCH;FALSCH;FALSCH;WAHR;FALSCH;FALSCH;FALSCH;FALSCH;FALSCH;FALSCH;FALSCH;FALSCH;;;;;;pharmacist;FALSCH;WAHR;FALSCH;FALSCH;FALSCH;FALSCH;FALSCH;false;true;true;true;true;true;true;f;strongly_agree;strongly_agree;strongly_agree;strongly_agree;strongly_agree;strongly_agree;strongly_agree;agree_slightly;yes;…
71;female;widowed;none;muganda;antipyretics__pain_killers;antibiotics;self_employment;;unemployed;30000;FALSCH;FALSCH;FALSCH;FALSCH;FALSCH;FALSCH;WAHR;Ducks;beans g_nuts;FALSCH;WAHR;WAHR;FALSCH;FALSCH;FALSCH;FALSCH;FALSCH;FALSCH;yes;no;;;;yes;Ibrufen;Oral;2x2;when_medicine_i_bought_is_half;;don_t_know;don_t_know;body_aches malaria;FALSCH;FALSCH;FALSCH;FALSCH;FALSCH;WAHR;FALSCH;FALSCH;FALSCH;WAHR;…
35;female;married;o__level;muganda;antipyretics__pain_killers;antimalarials;farming;crop_farming_subsistence;unemployed;120000;FALSCH;FALSCH;FALSCH;FALSCH;WAHR;FALSCH;FALSCH;;potatoes maize beans matooke__bananna others;WAHR;WAHR;FALSCH;WAHR;WAHR;FALSCH;FALSCH;FALSCH;WAHR;yes;no;;;;no;;;;when_the_medium__full_dose__is;;true;true;fever malaria;FALSCH;FALSCH;FALSCH;FALSCH;WAHR;WAHR;FALSCH;FALSCH;FA…
32;male;married;o__level;muganda;antipyretics__pain_killers;antipyretics__painkillers;business;;self_employed;120000;FALSCH;WAHR;FALSCH;WAHR;WAHR;FALSCH;WAHR;Ducks;maize matooke__bananna potatoes others yams;WAHR;FALSCH;FALSCH;WAHR;WAHR;FALSCH;FALSCH;WAHR;WAHR;no;yes;Wormicide;Mix with feeds(oral);2kg for 10kg goats and pigs;no;;;;when_the_medium__full_dose__is;;true;false;cold_and_flu malaria sk…
35;female;divorced_or_seperated;primary;muganda;antibiotics;antibiotics;self_employment;;unemployed;23;FALSCH;FALSCH;FALSCH;WAHR;WAHR;FALSCH;WAHR;Ducks;maize matooke__bananna;WAHR;FALSCH;FALSCH;WAHR;FALSCH;FALSCH;FALSCH;FALSCH;FALSCH;yes;yes;Doxin-200;Oral;Tea spoon in 3 litres for 6days;;;;;when_i_feel_better;;true;false;fever cold_and_flu measles;FALSCH;FALSCH;FALSCH;WAHR;WAHR;FALSCH;WAHR;FALSC…
35;male;married;primary;muganda;antibiotics;antipyretics__painkillers;self_employment;;self_employed;35000;FALSCH;WAHR;FALSCH;WAHR;WAHR;FALSCH;WAHR;Ducks;maize matooke__bananna potatoes others yams;WAHR;FALSCH;FALSCH;WAHR;WAHR;FALSCH;FALSCH;WAHR;WAHR;no;no;;;;no;;;;when_the_medium__full_dose__is;;true;true;dairrhoea malaria sore_throat body_aches;FALSCH;FALSCH;WAHR;FALSCH;FALSCH;WAHR;FALSCH;FALSC…
19;male;never_married;o__level;muganda;antibiotics;antipyretics__painkillers;business;;self_employed;300000;FALSCH;FALSCH;FALSCH;WAHR;WAHR;FALSCH;FALSCH;;g_nuts others;FALSCH;FALSCH;WAHR;FALSCH;FALSCH;FALSCH;FALSCH;FALSCH;WAHR;yes;no;;;;yes;Quartem;Oral;4x2 for adults;when_medicine_i_bought_is_half;;true;true;cold_and_flu malaria;FALSCH;FALSCH;FALSCH;WAHR;FALSCH;WAHR;FALSCH;FALSCH;FALSCH;FALSCH;F…	pepper and alveolar;to_treat_sick_animals;WAHR;FALSCH;FALSCH;FALSCH;FALSCH;;only_sick_animals;WAHR;FALSCH;FALSCH;FALSCH;;human_pharmacy_drug_shop market;FALSCH;FALSCH;WAHR;WAHR;FALSCH;FALSCH;;easily_available;WAHR;FALSCH;FALSCH;FALSCH;;yes;veterinary_worker other_farmers;WAHR;FALSCH;WAHR;FALSCH;FALSCH;;as_recommended_by_the_provider;;veterinary_worker;;with_water;FALSCH;FALSCH;WAHR;FALSCH;FALSCH;…
50;female;married;primary;muganda;antibiotics;antipyretics__painkillers;farming;animal_farming_subsistence;unemployed;60000;WAHR;FALSCH;FALSCH;WAHR;FALSCH;FALSCH;FALSCH;;maize matooke__bananna potatoes others yams;WAHR;FALSCH;FALSCH;WAHR;WAHR;FALSCH;FALSCH;WAHR;WAHR;yes;yes;Milbitraz;Spray;20ml in 10 litres of water;no;;;;when_the_medium__full_dose__is;;true;true;cold_and_flu malaria skin_or_woun…
47;female;married;primary;muganda;antibiotics;antipyretics__painkillers;business;;unemployed;150000;FALSCH;FALSCH;FALSCH;WAHR;FALSCH;WAHR;FALSCH;;potatoes others beans;FALSCH;WAHR;FALSCH;FALSCH;WAHR;FALSCH;FALSCH;FALSCH;WAHR;yes;no;;;;no;;;;when_medicine_i_bought_is_half;;true;true;cold_and_flu fever;FALSCH;FALSCH;FALSCH;WAHR;WAHR;FALSCH;FALSCH;FALSCH;FALSCH;FALSCH;FALSCH;FALSCH;;;;;;doctor;WAHR;…
25;female;never_married;a__level;muganda;antibiotics;antipyretics__painkillers;business;;self_employed;500000;WAHR;WAHR;FALSCH;FALSCH;WAHR;FALSCH;WAHR;Ducks;matooke__bananna potatoes others maize beans g_nuts;WAHR;WAHR;WAHR;WAHR;WAHR;FALSCH;FALSCH;FALSCH;WAHR;yes;yes;Rocket	Taktic;Spray;50-1000 dilute in water;no;;;;when_the_medium__full_dose__is;;true;true;any_other_mentioned__specify;FALSCH;FALSCH;FALSCH;FALSCH;FALSCH;FALSCH;FALSCH;FALSCH;FALSCH;FALSCH;FALSCH;WAHR;;;;;;pharmacist media;FALSCH;WAHR;FALSCH;WAHR;FALSCH;FALSCH;FALSCH;true;true;true;true;true;true;true;true;agree_slightly;strongly_agree;strongly_agree;strongly_agree;strongly_agree;strongly_agree;strong…
32;male;married;o__level;muganda;antibiotics;antipyretics__painkillers;self_employment;;unemployed;180000;FALSCH;WAHR;FALSCH;WAHR;FALSCH;FALSCH;FALSCH;;potatoes matooke__bananna beans maize others;WAHR;WAHR;FALSCH;WAHR;WAHR;FALSCH;FALSCH;FALSCH;WAHR;yes;no;;;;no;;;;when_the_medium__full_dose__is;;true;true;cold_and_flu;FALSCH;FALSCH;FALSCH;WAHR;FALSCH;FALSCH;FALSCH;FALSCH;FALSCH;FALSCH;FALSCH;FAL…
24;male;married;o__level;others;antipyretics__pain_killers;antipyretics__painkillers;farming;animal_farming_subsistence;self_employed;600000;FALSCH;WAHR;FALSCH;WAHR;FALSCH;FALSCH;FALSCH;;potatoes vegetables_and_fruits;FALSCH;FALSCH;FALSCH;FALSCH;WAHR;FALSCH;WAHR;FALSCH;FALSCH;yes;no;;;;yes;Parnadol;Oral;2*3 in a day;when_the_medium__full_dose__is;;false;false;cold_and_flu malaria skin_or_wound;FA…
35;female;married;technical_vocational;munyankole;antipyretics__pain_killers;other_antimicrobials;farming;animal_farming_commercial;self_employed;800000;FALSCH;FALSCH;FALSCH;WAHR;WAHR;FALSCH;WAHR;Dog;matooke__bananna beans maize potatoes vegetables_and_fruits;WAHR;WAHR;FALSCH;WAHR;WAHR;FALSCH;WAHR;FALSCH;FALSCH;yes;yes;It's always a Doctor who works on them;Orar & injection;Doctors;yes;Panadol;Or…
55;male;married;o__level;muganda;others;other_antimicrobials;farming;animal_farming_subsistence;self_employed;600000;FALSCH;FALSCH;FALSCH;WAHR;WAHR;FALSCH;WAHR;Fish;matooke__bananna potatoes vegetables_and_fruits;FALSCH;FALSCH;FALSCH;WAHR;WAHR;FALSCH;WAHR;FALSCH;FALSCH;yes;yes;"Dudu-acelamectin	lava. For crops.
Hanmectin-100 & tectin";Oral & injection & spray for crops.;Doctors prescription;yes;Action tablets;Oral;As recommended by the doctor;when_medicine_i_bought_is_half;;true;false;urinary_track_infection__uti fever malaria;FALSCH;WAHR;FALSCH;FALSCH;WAHR;WAHR;FALSCH;FALSCH;FALSCH;FALSCH;FALSCH;FALSCH;drug_resistance_1 antibiotic_resistance;WAHR;FALSCH;WAHR;FALSCH;pharmacist doctor media;WAHR;WAHR;FAL…
55;male;married;technical_vocational;muganda;antipyretics__pain_killers;other_antimicrobials;farming;animal_farming_subsistence;self_employed;900000;WAHR;WAHR;FALSCH;WAHR;FALSCH;FALSCH;FALSCH;;matooke__bananna potatoes vegetables_and_fruits beans maize;WAHR;WAHR;FALSCH;WAHR;WAHR;FALSCH;WAHR;FALSCH;FALSCH;yes;yes;Duodip-55%EC;Oral;As prescribed by the doctor;yes;Coartem;Oral;4*2 in aday;when_the_m…
70;female;married;primary;muganda;others;antipyretics__painkillers;farming;animal_farming_subsistence;self_employed;300000;FALSCH;WAHR;FALSCH;WAHR;FALSCH;WAHR;FALSCH;;yams vegetables_and_fruits;FALSCH;FALSCH;FALSCH;FALSCH;FALSCH;FALSCH;WAHR;WAHR;FALSCH;yes;no;;;;yes;Coartem;Oral;As prescribed by the doctor;when_the_medium__full_dose__is;;false;false;hiv_aids urinary_track_infection__uti cold_and_…
38;female;married;o__level;muganda;antipyretics__pain_killers;antimalarials;farming;animal_farming_subsistence;self_employed;550000;FALSCH;FALSCH;FALSCH;WAHR;WAHR;FALSCH;WAHR;Dog;matooke__bananna vegetables_and_fruits;FALSCH;FALSCH;FALSCH;WAHR;FALSCH;FALSCH;WAHR;FALSCH;FALSCH;yes;no;;;;no;;;;when_the_medium__full_dose__is;;false;true;cold_and_flu fever;FALSCH;FALSCH;FALSCH;WAHR;WAHR;FALSCH;FALSCH…
38;male;married;o__level;muganda;antipyretics__pain_killers;antimalarials;self_employment;;self_employed;680000;FALSCH;FALSCH;FALSCH;WAHR;WAHR;FALSCH;FALSCH;;matooke__bananna;FALSCH;FALSCH;FALSCH;WAHR;FALSCH;FALSCH;FALSCH;FALSCH;FALSCH;yes;yes;I use ash for to treat my bananas;Pour around the stem.;No dose;no;;;;when_the_medium__full_dose__is;;false;true;cold_and_flu skin_or_wound;FALSCH;FALSCH;F…
36;male;married;primary;muganda;antipyretics__pain_killers;antimalarials;farming;animal_farming_commercial;self_employed;530000;FALSCH;FALSCH;FALSCH;FALSCH;WAHR;FALSCH;FALSCH;;vegetables_and_fruits potatoes maize;WAHR;FALSCH;FALSCH;FALSCH;WAHR;FALSCH;WAHR;FALSCH;FALSCH;yes;yes;Infofil	duduexclomidine for crops;Spray;2mm in 2 litres;yes;Panadol;2*3 in a day;2*3 in a day;when_the_medium__full_dose__is;;true;false;sore_throat skin_or_wound fever;FALSCH;FALSCH;FALSCH;FALSCH;WAHR;FALSCH;FALSCH;WAHR;WAHR;FALSCH;FALSCH;FALSCH;superbugs;FALSCH;WAHR;FALSCH;FALSCH;pharmacist;FALSCH;WAHR;FALSCH;FALSCH;FALSCH;FALSCH;FALSCH;false;true;false;true;false;false;false;don_t_know;strongly_agree;…
33;male;married;a__level;muganda;antipyretics__pain_killers;antimalarials;farming;animal_farming_subsistence;self_employed;300000;FALSCH;FALSCH;FALSCH;FALSCH;WAHR;FALSCH;WAHR;Ducks;maize beans potatoes vegetables_and_fruits;WAHR;WAHR;FALSCH;FALSCH;WAHR;FALSCH;WAHR;FALSCH;FALSCH;yes;yes;Tetracycline;Oral;As prescribed by the doctor;no;;;;when_i_feel_better;;true;false;cold_and_flu measles;FALSCH;F…	Erocure.;to_treat_sick_animals to_prevent_sick_animals_becoming_sick;WAHR;WAHR;FALSCH;FALSCH;FALSCH;;only_sick_animals;WAHR;FALSCH;FALSCH;FALSCH;;veterinary_drugshop;FALSCH;WAHR;FALSCH;FALSCH;FALSCH;FALSCH;;;;;;;;yes;veterinary_worker;WAHR;FALSCH;FALSCH;FALSCH;FALSCH;;as_recommended_by_the_provider;;veterinary_worker;;orally injection;WAHR;WAHR;FALSCH;FALSCH;FALSCH;;no;as_per_advice_of_a_veterina…
70;male;married;technical_vocational;muganda;antipyretics__pain_killers;antimalarials;farming;animal_farming_subsistence;self_employed;650000;FALSCH;FALSCH;FALSCH;WAHR;WAHR;FALSCH;FALSCH;;matooke__bananna beans maize;WAHR;WAHR;FALSCH;WAHR;FALSCH;FALSCH;FALSCH;FALSCH;FALSCH;yes;yes;Vapco	oxytet-25;Oral;100ml/200 in litre of drinking water for 3 days.;yes;Paracetamol;Oral;As prescribed by the doctor;when_i_feel_better;;false;false;dairrhoea skin_or_wound;FALSCH;FALSCH;WAHR;FALSCH;FALSCH;FALSCH;FALSCH;WAHR;FALSCH;FALSCH;FALSCH;FALSCH;antibiotic_resistance;WAHR;FALSCH;FALSCH;FALSCH;family_members_or_friend doctor;WAHR;FALSCH;WAHR;FALSCH;FALSCH;FALSCH;FALSCH;true;true;true;don_t_know…
65;female;married;technical_vocational;muganda;antipyretics__pain_killers;other_antimicrobials;farming;animal_farming_subsistence;others;680000;FALSCH;FALSCH;FALSCH;WAHR;FALSCH;FALSCH;FALSCH;;matooke__bananna beans;FALSCH;WAHR;FALSCH;WAHR;FALSCH;FALSCH;FALSCH;FALSCH;FALSCH;yes;no;;;;yes;Paracetamol;Oral;2*3 in day;when_the_medium__full_dose__is;;false;false;sore_throat skin_or_wound measles;FALSC…
70;female;married;o__level;muganda;others;antipyretics__painkillers;farming;animal_farming_subsistence;self_employed;550000;FALSCH;FALSCH;FALSCH;WAHR;WAHR;FALSCH;FALSCH;;matooke__bananna maize beans;WAHR;WAHR;FALSCH;WAHR;FALSCH;FALSCH;FALSCH;FALSCH;FALSCH;yes;yes;Butarex & tectin;Oral & injection;I have a Doctor who works on them.;no;;;;when_i_feel_better;;false;false;dairrhoea measles skin_or_wo…
40;female;married;technical_vocational;muganda;antipyretics__pain_killers;antimalarials;farming;animal_farming_subsistence;self_employed;580000;FALSCH;FALSCH;FALSCH;WAHR;FALSCH;FALSCH;FALSCH;;beans maize matooke__bananna;WAHR;WAHR;FALSCH;WAHR;FALSCH;FALSCH;FALSCH;FALSCH;FALSCH;yes;yes;Duodip;Oral & spray;As recommended by the doctor;yes;Panadol;Oral;As prescribed by the doctor;when_the_medium__fu…
67;female;married;o__level;muganda;antipyretics__pain_killers;other_antimicrobials;farming;animal_farming_subsistence;self_employed;590000;FALSCH;FALSCH;FALSCH;WAHR;WAHR;FALSCH;FALSCH;;maize matooke__bananna;WAHR;FALSCH;FALSCH;WAHR;FALSCH;FALSCH;FALSCH;FALSCH;FALSCH;yes;yes;Dowarmer	& amogciline;Oral & injection;As prescribed by the doctor;yes;Paracetamol;Oral;As prescribed by the doctor;when_the_medium__full_dose__is;;false;false;cold_and_flu measles malaria;FALSCH;FALSCH;FALSCH;WAHR;FALSCH;WAHR;WAHR;FALSCH;FALSCH;FALSCH;FALSCH;FALSCH;superbugs;FALSCH;WAHR;FALSCH;FALSCH;pharmacist media;FALSCH;WAHR;FALSCH;WAHR;FALSCH;FALSCH;FALSCH;true;true;true;false;false;true;false;true;…
48;female;married;o__level;muganda;antipyretics__pain_killers;antimalarials;farming;animal_farming_subsistence;self_employed;570000;FALSCH;FALSCH;FALSCH;WAHR;WAHR;FALSCH;FALSCH;;potatoes matooke__bananna maize beans;WAHR;WAHR;FALSCH;WAHR;WAHR;FALSCH;FALSCH;FALSCH;FALSCH;yes;no;;;;yes;Paracetamol;Oral;As prescribed by the doctor;when_the_medium__full_dose__is;;false;false;urinary_track_infection__…
53;male;married;technical_vocational;muganda;antipyretics__pain_killers;other_antimicrobials;farming;animal_farming_subsistence;self_employed;500000;FALSCH;FALSCH;FALSCH;WAHR;WAHR;WAHR;WAHR;Ducks;maize beans matooke__bananna;WAHR;WAHR;FALSCH;WAHR;FALSCH;FALSCH;FALSCH;FALSCH;FALSCH;yes;yes;Newcastle & mululusa;Oral;Until it cures;yes;Panadol;Oral;As prescribed by the doctor;when_i_feel_better;;fal…
41;female;married;o__level;muganda;antipyretics__pain_killers;other_antimicrobials;farming;animal_farming_subsistence;self_employed;700000;FALSCH;FALSCH;FALSCH;WAHR;WAHR;FALSCH;FALSCH;;maize vegetables_and_fruits matooke__bananna others;WAHR;FALSCH;FALSCH;WAHR;FALSCH;FALSCH;WAHR;FALSCH;WAHR;yes;yes;Tectin;Injection;Doctors;yes;Paracetamol;Oral;2*3 in aday;when_the_medium__full_dose__is;;false;fal…
60;female;married;primary;muganda;antipyretics__pain_killers;antimalarials;farming;animal_farming_subsistence;self_employed;500000;FALSCH;FALSCH;FALSCH;WAHR;WAHR;FALSCH;FALSCH;;matooke__bananna beans potatoes vegetables_and_fruits maize;WAHR;WAHR;FALSCH;WAHR;WAHR;FALSCH;WAHR;FALSCH;FALSCH;yes;yes;Duducyber;Spray;As recommended by the doctor;no;;;;when_the_medium__full_dose__is;;false;true;dairrho…
53;female;widowed;primary;muganda;antipyretics__pain_killers;antimalarials;farming;animal_farming_subsistence;self_employed;50000;FALSCH;FALSCH;FALSCH;WAHR;WAHR;FALSCH;FALSCH;;matooke__bananna vegetables_and_fruits maize beans potatoes;WAHR;WAHR;FALSCH;WAHR;WAHR;FALSCH;WAHR;FALSCH;FALSCH;yes;yes;Wormicid 150 Tablets;Oral;As prescribed by the doctor;yes;Paracetamol;Oral;As prescribed by the doctor…
66;female;divorced_or_seperated;o__level;muganda;others;other_antimicrobials;farming;animal_farming_subsistence;self_employed;600000;WAHR;FALSCH;FALSCH;FALSCH;WAHR;FALSCH;FALSCH;;maize beans matooke__bananna vegetables_and_fruits;WAHR;WAHR;FALSCH;WAHR;FALSCH;FALSCH;WAHR;FALSCH;FALSCH;yes;no;;;;no;;;;others;Not applicable;false;false;hiv_aids skin_or_wound malaria;WAHR;FALSCH;FALSCH;FALSCH;FALSCH;…
25;male;never_married;o__level;muganda;others;other_antimicrobials;farming;animal_farming_commercial;self_employed;50000;WAHR;FALSCH;WAHR;WAHR;FALSCH;FALSCH;FALSCH;;vegetables_and_fruits beans others;FALSCH;WAHR;FALSCH;FALSCH;FALSCH;FALSCH;WAHR;FALSCH;WAHR;no;yes;"Weedmaster
24d";Spraying;120mls;no;;;;when_the_medium__full_dose__is;;false;false;malaria any_other_mentioned__specify fever hiv_aids headaches;WAHR;FALSCH;FALSCH;FALSCH;WAHR;WAHR;FALSCH;FALSCH;FALSCH;FALSCH;WAHR;WAHR;superbugs;FALSCH;WAHR;FALSCH;FALSCH;family_members_or_friend;FALSCH;FALSCH;WAHR;FALSCH;FALSCH;FALSCH;FALSCH;false;true;false;true;false;false;false;don_t_know;strongly_agree;agree_slightly;str…
38;female;married;primary;muganda;others;other_antimicrobials;farming;animal_farming_commercial;self_employed;4000000;FALSCH;FALSCH;FALSCH;WAHR;FALSCH;FALSCH;FALSCH;;maize beans matooke__bananna;WAHR;WAHR;FALSCH;WAHR;FALSCH;FALSCH;FALSCH;FALSCH;FALSCH;yes;yes;"Dudu- acelamectin
Green powder for tomatoes
Vigamax";Spraying;3 covers of dudu in ajerrycane;no;;;;when_the_medium__full_dose__is;;false;false;any_other_mentioned__specify malaria cold_and_flu headaches;FALSCH;FALSCH;FALSCH;WAHR;FALSCH;WAHR;FALSCH;FALSCH;FALSCH;FALSCH;WAHR;WAHR;antibiotic_resistance;WAHR;FALSCH;FALSCH;FALSCH;others;FALSCH;FALSCH;FALSCH;FALSCH;FALSCH;FALSCH;WAHR;don_t_know;true;false;true;false;true;don_t_know;don_t_know;st…
56;female;widowed;primary;muganda;antipyretics__pain_killers;antimalarials;farming;crop_farming_commercial;house_wife;50000;FALSCH;FALSCH;FALSCH;FALSCH;FALSCH;FALSCH;WAHR;Non;beans maize others;WAHR;WAHR;FALSCH;FALSCH;FALSCH;FALSCH;FALSCH;FALSCH;WAHR;no;no;;;;yes;Pandol;Orally;2x3;when_i_feel_better;;true;true;malaria headaches cold_and_flu skin_or_wound body_aches hiv_aids;WAHR;FALSCH;FALSCH;WAH…
64;female;divorced_or_seperated;primary;muganda;antibiotics;other_antimicrobials;other;;house_wife;30000;FALSCH;FALSCH;FALSCH;FALSCH;FALSCH;FALSCH;WAHR;Non;maize beans others;WAHR;WAHR;FALSCH;FALSCH;FALSCH;FALSCH;FALSCH;FALSCH;WAHR;no;yes;"Dudu-acelamectin
King green
Green powder for tomatoes";Spraying;100mls;no;;;;when_the_medium__full_dose__is;;true;true;malaria cold_and_flu headaches body_aches;FALSCH;FALSCH;FALSCH;WAHR;FALSCH;WAHR;FALSCH;FALSCH;FALSCH;WAHR;WAHR;FALSCH;antibiotic_resistance;WAHR;FALSCH;FALSCH;FALSCH;family_members_or_friend;FALSCH;FALSCH;WAHR;FALSCH;FALSCH;FALSCH;FALSCH;true;true;true;true;false;true;false;f;disagree_slightly;neither_agree…
23;male;never_married;primary;muganda;antibiotics;antipyretics__painkillers;business;;unemployed;20000;FALSCH;FALSCH;FALSCH;FALSCH;FALSCH;FALSCH;WAHR;Non;matooke__bananna potatoes maize beans yams others;WAHR;WAHR;FALSCH;WAHR;WAHR;FALSCH;FALSCH;WAHR;WAHR;no;no;;;;yes;"Panadol
Quatum
Septrin
Fancida
Amoxicillin";Orally;2x3;when_the_medium__full_dose__is;;false;true;malaria dairrhoea cold_and_flu headaches skin_or_wound;FALSCH;FALSCH;WAHR;WAHR;FALSCH;WAHR;FALSCH;WAHR;FALSCH;FALSCH;WAHR;FALSCH;antibiotic_resistance;WAHR;FALSCH;FALSCH;FALSCH;family_members_or_friend;FALSCH;FALSCH;WAHR;FALSCH;FALSCH;FALSCH;FALSCH;true;don_t_know;false;true;false;don_t_know;true;don_t_know;strongly_agree;disagree…
34;female;married;o__level;muganda;antipyretics__pain_killers;other_antimicrobials;business;;self_employed;200000;FALSCH;FALSCH;FALSCH;FALSCH;FALSCH;FALSCH;WAHR;Non;beans matooke__bananna;FALSCH;WAHR;FALSCH;WAHR;FALSCH;FALSCH;FALSCH;FALSCH;FALSCH;yes;yes;"Dudu- acelamectins
Supper green";Spraying;100mls;yes;Panadol;Orally;2x3;when_i_feel_better;;false;true;malaria headaches fever cold_and_flu body_aches;FALSCH;FALSCH;FALSCH;WAHR;WAHR;WAHR;FALSCH;FALSCH;FALSCH;WAHR;WAHR;FALSCH;superbugs;FALSCH;WAHR;FALSCH;FALSCH;others;FALSCH;FALSCH;FALSCH;FALSCH;FALSCH;FALSCH;WAHR;false;true;false;true;false;don_t_know;true;f;strongly_agree;agree_slightly;disagree_strongly;strongly_…
40;male;married;o__level;muganda;antipyretics__pain_killers;other_antimicrobials;other;;self_employed;200000;FALSCH;FALSCH;FALSCH;FALSCH;FALSCH;FALSCH;WAHR;Non;vegetables_and_fruits;FALSCH;FALSCH;FALSCH;FALSCH;FALSCH;FALSCH;WAHR;FALSCH;FALSCH;no;yes;"Lava
Rocket
M cene";Spraying;30mls each bomber;no;;;;when_the_medium__full_dose__is;;true;false;malaria fever headaches hiv_aids urinary_track_infection__uti;WAHR;WAHR;FALSCH;FALSCH;WAHR;WAHR;FALSCH;FALSCH;FALSCH;FALSCH;WAHR;FALSCH;drug_resistance_1;FALSCH;FALSCH;WAHR;FALSCH;family_members_or_friend;FALSCH;FALSCH;WAHR;FALSCH;FALSCH;FALSCH;FALSCH;false;false;true;true;false;false;true;f;strongly_agree;agree_s…
21;male;never_married;technical_vocational;muganda;antibiotics;other_antimicrobials;farming;crop_farming_commercial;self_employed;200000;FALSCH;FALSCH;FALSCH;FALSCH;FALSCH;FALSCH;WAHR;Non;vegetables_and_fruits;FALSCH;FALSCH;FALSCH;FALSCH;FALSCH;FALSCH;WAHR;FALSCH;FALSCH;no;yes;"Stricker
Super glue
Supper green
Dudu- syper";Spraying;25mls each bomber;no;;;;when_i_feel_better;;true;true;malaria fever headaches skin_or_wound any_other_mentioned__specify;FALSCH;FALSCH;FALSCH;FALSCH;WAHR;WAHR;FALSCH;WAHR;FALSCH;FALSCH;WAHR;WAHR;drug_resistance_1;FALSCH;FALSCH;WAHR;FALSCH;family_members_or_friend;FALSCH;FALSCH;WAHR;FALSCH;FALSCH;FALSCH;FALSCH;true;true;true;true;false;false;true;true;strongly_agree;disagree_…
49;male;married;primary;others;others;other_antimicrobials;farming;animal_farming_commercial;self_employed;300000;WAHR;FALSCH;FALSCH;WAHR;FALSCH;FALSCH;FALSCH;;vegetables_and_fruits;FALSCH;FALSCH;FALSCH;FALSCH;FALSCH;FALSCH;WAHR;FALSCH;FALSCH;no;yes;"M cene
Dudu-acelamactin
Harvester
;Spraying;25mls in abomber;no;;;;when_the_medium__full_dose__is;;true;true;malaria cold_and_flu any_other_mentioned__specify headaches;FALSCH;FALSCH;FALSCH;WAHR;FALSCH;WAHR;FALSCH;FALSCH;FALSCH;FALSCH;WAHR;WAHR;superbugs;FALSCH;WAHR;FALSCH;FALSCH;family_members_or_friend;FALSCH;FALSCH;WAHR;FALSCH;FALSCH;FALSCH;FALSCH;don_t_know;true;true;false;false;true;don_t_know;don_t_know;strongly_agree;agree…
Cowdung";Spraying;100mls;yes;Piosafe mf 15/500;Orally;2x2;when_the_medium__full_dose__is;;true;true;malaria fever dairrhoea headaches any_other_mentioned__specify;FALSCH;FALSCH;WAHR;FALSCH;WAHR;WAHR;FALSCH;FALSCH;FALSCH;FALSCH;WAHR;WAHR;superbugs;FALSCH;WAHR;FALSCH;FALSCH;family_members_or_friend;FALSCH;FALSCH;WAHR;FALSCH;FALSCH;FALSCH;FALSCH;true;true;false;true;false;true;true;don_t_know;strong…
55;male;married;none;muganda;antibiotics;antibiotics;farming;animal_farming_commercial;self_employed;300000;WAHR;WAHR;FALSCH;WAHR;FALSCH;FALSCH;FALSCH;;vegetables_and_fruits beans;FALSCH;WAHR;FALSCH;FALSCH;FALSCH;FALSCH;WAHR;FALSCH;FALSCH;no;yes;"Dudu force
Tafuga
;Spraying;20mls per bomber;yes;Arvs
Ceptrine";Orally;1x1 aday arvs;when_the_medium__full_dose__is;;don_t_know;false;hiv_aids malaria fever headaches;WAHR;FALSCH;FALSCH;FALSCH;WAHR;WAHR;FALSCH;FALSCH;FALSCH;FALSCH;WAHR;FALSCH;drug_resistance_1;FALSCH;FALSCH;WAHR;FALSCH;family_members_or_friend;FALSCH;FALSCH;WAHR;FALSCH;FALSCH;FALSCH;FALSCH;true;don_t_know;true;true;false;don_t_know;true;don_t_know;strongly_agree;disagree_strongly;st…
38;male;married;none;muganda;antibiotics;antipyretics__painkillers;farming;animal_farming_commercial;self_employed;2000000;WAHR;FALSCH;FALSCH;WAHR;FALSCH;FALSCH;FALSCH;;matooke__bananna vegetables_and_fruits;FALSCH;FALSCH;FALSCH;WAHR;FALSCH;FALSCH;WAHR;FALSCH;FALSCH;no;yes;"Vegimax
Some powdered medicine";Orally;100mls;no;;;;when_the_medium__full_dose__is;;true;true;any_other_mentioned__specify;FALSCH;FALSCH;FALSCH;FALSCH;FALSCH;FALSCH;FALSCH;FALSCH;FALSCH;FALSCH;FALSCH;WAHR;drug_resistance_1;FALSCH;FALSCH;WAHR;FALSCH;family_members_or_friend;FALSCH;FALSCH;WAHR;FALSCH;FALSCH;FALSCH;FALSCH;don_t_know;don_t_know;true;true;false;don_t_know;true;don_t_know;disagree_strongly;str…
;to_treat_sick_animals to_kill_ticks_and_other_pests to_prevent_sick_animals_becoming_sick;WAHR;WAHR;FALSCH;WAHR;FALSCH;;all_animals__different_species;FALSCH;FALSCH;WAHR;FALSCH;;veterinary_worker;WAHR;FALSCH;FALSCH;FALSCH;FALSCH;FALSCH;;;;;;;;yes;veterinary_worker;WAHR;FALSCH;FALSCH;FALSCH;FALSCH;;as_recommended_by_the_provider;;veterinary_worker;;injection orally;WAHR;WAHR;FALSCH;FALSCH;FALSCH;…
Supper grow
Dudu- acelamectins";Spraying;100mls;no;;;;when_the_medium__full_dose__is;;false;false;malaria cold_and_flu fever skin_or_wound body_aches headaches;FALSCH;FALSCH;FALSCH;WAHR;WAHR;WAHR;FALSCH;WAHR;FALSCH;WAHR;WAHR;FALSCH;superbugs;FALSCH;WAHR;FALSCH;FALSCH;others;FALSCH;FALSCH;FALSCH;FALSCH;FALSCH;FALSCH;WAHR;true;true;false;false;false;false;true;true;disagree_slightly;strongly_agree;strongly_agr…
46;male;married;primary;others;antibiotics;antipyretics__painkillers;farming;animal_farming_commercial;self_employed;100000;WAHR;FALSCH;FALSCH;FALSCH;FALSCH;FALSCH;FALSCH;;vegetables_and_fruits matooke__bananna beans;FALSCH;WAHR;FALSCH;WAHR;FALSCH;FALSCH;WAHR;FALSCH;FALSCH;no;yes;"Dudu-acelamectins
Rocket
Fungicide";Spraying;20mls;no;;;;when_the_medium__full_dose__is;;true;true;hiv_aids malaria measles headaches;WAHR;FALSCH;FALSCH;FALSCH;FALSCH;WAHR;WAHR;FALSCH;FALSCH;FALSCH;WAHR;FALSCH;antibiotic_resistance superbugs;WAHR;WAHR;FALSCH;FALSCH;family_members_or_friend;FALSCH;FALSCH;WAHR;FALSCH;FALSCH;FALSCH;FALSCH;don_t_know;don_t_know;true;true;false;true;true;don_t_know;strongly_agree;agree_slight…
Deworming";to_treat_sick_animals to_prevent_sick_animals_becoming_sick;WAHR;WAHR;FALSCH;FALSCH;FALSCH;;only_sick_animals all_animals_of_the_same_species;WAHR;WAHR;FALSCH;FALSCH;;veterinary_worker;WAHR;FALSCH;FALSCH;FALSCH;FALSCH;FALSCH;;;;;;;;yes;other_farmers;FALSCH;FALSCH;WAHR;FALSCH;FALSCH;;until_the_package_is_empty;;owner_of_the_animal;;injection;FALSCH;WAHR;FALSCH;FALSCH;FALSCH;;yes;;;other…
46;female;divorced_or_seperated;none;muganda;antibiotics;antimalarials;farming;animal_farming_commercial;self_employed;10000;WAHR;FALSCH;FALSCH;WAHR;FALSCH;FALSCH;FALSCH;;maize beans;WAHR;WAHR;FALSCH;FALSCH;FALSCH;FALSCH;FALSCH;FALSCH;FALSCH;no;yes;Rocket;Spraying;25 or 50mls;no;;;;when_i_feel_better;;true;false;cold_and_flu malaria fever headaches;FALSCH;FALSCH;FALSCH;WAHR;WAHR;WAHR;FALSCH;FALSC…
45;male;married;primary;others;antibiotics;antimalarials;farming;animal_farming_commercial;self_employed;1000000;WAHR;FALSCH;FALSCH;FALSCH;FALSCH;FALSCH;FALSCH;;vegetables_and_fruits maize beans matooke__bananna others;WAHR;WAHR;FALSCH;WAHR;FALSCH;FALSCH;WAHR;FALSCH;WAHR;no;yes;"Dudu syper
dudu-acelamectins";Spraying;20mls in abomber;no;;;;when_i_get_reactions_from_it;;false;true;malaria fever headaches hiv_aids urinary_track_infection__uti skin_or_wound body_aches;WAHR;WAHR;FALSCH;FALSCH;WAHR;WAHR;FALSCH;WAHR;FALSCH;WAHR;WAHR;FALSCH;antibiotic_resistance;WAHR;FALSCH;FALSCH;FALSCH;others;FALSCH;FALSCH;FALSCH;FALSCH;FALSCH;FALSCH;WAHR;true;true;false;true;false;false;true;true;stron…
Itt";to_prevent_sick_animals_becoming_sick;FALSCH;WAHR;FALSCH;FALSCH;FALSCH;;;;;;;;;;;;;;;;;;;;;;no;;;;;;;;others;Once in three months;owner_of_the_animal;;injection;FALSCH;WAHR;FALSCH;FALSCH;FALSCH;;no;my_own_judgement;;thrown_in_a_drain_open_area;FALSCH;FALSCH;FALSCH;FALSCH;WAHR;FALSCH;FALSCH;;other
44;female;married;primary;muganda;antibiotics;other_antimicrobials;farming;animal_farming_commercial;self_employed;200000;FALSCH;WAHR;FALSCH;WAHR;FALSCH;FALSCH;FALSCH;;beans maize vegetables_and_fruits;WAHR;WAHR;FALSCH;FALSCH;FALSCH;FALSCH;WAHR;FALSCH;FALSCH;no;yes;Don't remember;Spraying;Don't remember;no;;;;when_the_medium__full_dose__is;;don_t_know;don_t_know;malaria measles sore_throat dairrh…
16;male;never_married;primary;muganda;antipyretics__pain_killers;other_antimicrobials;farming;animal_farming_commercial;self_employed;300000;WAHR;FALSCH;FALSCH;WAHR;WAHR;FALSCH;FALSCH;;beans maize matooke__bananna g_nuts;WAHR;WAHR;WAHR;WAHR;FALSCH;FALSCH;FALSCH;FALSCH;FALSCH;no;yes;"Weedmaster
24d
Dudu syper
Rocket";Spraying;120mls;no;;;;when_the_medium__full_dose__is;;false;false;malaria fever any_other_mentioned__specify headaches;FALSCH;FALSCH;FALSCH;FALSCH;WAHR;WAHR;FALSCH;FALSCH;FALSCH;FALSCH;WAHR;WAHR;drug_resistance_1;FALSCH;FALSCH;WAHR;FALSCH;family_members_or_friend;FALSCH;FALSCH;WAHR;FALSCH;FALSCH;FALSCH;FALSCH;true;false;false;true;don_t_know;true;true;don_t_know;strongly_agree;disagree_st…
24;female;married;primary;others;antibiotics;antipyretics__painkillers;farming;crop_farming_commercial;self_employed;1000000;FALSCH;FALSCH;FALSCH;FALSCH;FALSCH;FALSCH;WAHR;Non;maize beans g_nuts;WAHR;WAHR;WAHR;FALSCH;FALSCH;FALSCH;FALSCH;FALSCH;FALSCH;no;yes;Don't remember;Spraying;3 spoons in ajerrycane;no;;;;when_i_feel_better;;false;true;malaria headaches;FALSCH;FALSCH;FALSCH;FALSCH;FALSCH;WAH…
24;female;married;primary;muganda;antibiotics;antimalarials;farming;animal_farming_commercial;self_employed;300000;FALSCH;WAHR;FALSCH;WAHR;FALSCH;FALSCH;FALSCH;;vegetables_and_fruits beans matooke__bananna;FALSCH;WAHR;FALSCH;WAHR;FALSCH;FALSCH;WAHR;FALSCH;FALSCH;no;yes;"Rocket
Supper grow
Green powder for tomatoes";Spraying;200mls;no;;;;when_the_medium__full_dose__is;;true;true;malaria fever any_other_mentioned__specify headaches body_aches hiv_aids;WAHR;FALSCH;FALSCH;FALSCH;WAHR;WAHR;FALSCH;FALSCH;FALSCH;WAHR;WAHR;WAHR;antibiotic_resistance;WAHR;FALSCH;FALSCH;FALSCH;doctor;WAHR;FALSCH;FALSCH;FALSCH;FALSCH;FALSCH;FALSCH;don_t_know;false;false;false;false;true;false;don_t_know;stro…
26;female;married;o__level;muganda;antibiotics;other_antimicrobials;business;;house_wife;400000;FALSCH;FALSCH;FALSCH;WAHR;FALSCH;FALSCH;FALSCH;;others beans maize matooke__bananna;WAHR;WAHR;FALSCH;WAHR;FALSCH;FALSCH;FALSCH;FALSCH;WAHR;yes;yes;"Bukoola
Weedmaster
Dudu-acelamectin";Spraying;According to the package;yes;"Ampiciline
Amoxicillin
;Orally;1x4;when_i_feel_better;;false;false;any_other_mentioned__specify cold_and_flu malaria fever hiv_aids headaches;WAHR;FALSCH;FALSCH;WAHR;WAHR;WAHR;FALSCH;FALSCH;FALSCH;FALSCH;WAHR;WAHR;superbugs antibiotic_resistance;WAHR;WAHR;FALSCH;FALSCH;family_members_or_friend;FALSCH;FALSCH;WAHR;FALSCH;FALSCH;FALSCH;FALSCH;true;false;true;true;false;true;false;true;strongly_agree;strongly_agree;strongl…
Green powder";Spraying;250mls;no;;;;when_i_feel_better;;false;true;dairrhoea malaria measles headaches hiv_aids;WAHR;FALSCH;WAHR;FALSCH;FALSCH;WAHR;WAHR;FALSCH;FALSCH;FALSCH;WAHR;FALSCH;antibiotic_resistance;WAHR;FALSCH;FALSCH;FALSCH;family_members_or_friend;FALSCH;FALSCH;WAHR;FALSCH;FALSCH;FALSCH;FALSCH;true;false;true;true;false;true;true;don_t_know;strongly_agree;strongly_agree;agree_slightly;…
23;female;married;o__level;muganda;antibiotics;other_antimicrobials;formal_employment;;others;200000;FALSCH;FALSCH;WAHR;WAHR;FALSCH;FALSCH;FALSCH;;maize beans matooke__bananna potatoes others;WAHR;WAHR;FALSCH;WAHR;WAHR;FALSCH;FALSCH;FALSCH;WAHR;yes;yes;Don't remember;Spraying;According to the instructions;yes;"Quatum
Panadol";Orally;2x3;when_i_feel_better;;true;true;malaria fever cold_and_flu headaches body_aches skin_or_wound;FALSCH;FALSCH;FALSCH;WAHR;WAHR;WAHR;FALSCH;WAHR;FALSCH;WAHR;WAHR;FALSCH;antibiotic_resistance;WAHR;FALSCH;FALSCH;FALSCH;media family_members_or_friend;FALSCH;FALSCH;WAHR;WAHR;FALSCH;FALSCH;FALSCH;true;true;true;true;false;false;true;true;strongly_agree;agree_slightly;neither_agree_nor_d…
34;female;married;none;munyankole;antibiotics;antimalarials;farming;animal_farming_commercial;self_employed;120000;WAHR;FALSCH;FALSCH;FALSCH;FALSCH;FALSCH;FALSCH;;beans maize matooke__bananna others;WAHR;WAHR;FALSCH;WAHR;FALSCH;FALSCH;FALSCH;FALSCH;WAHR;no;no;;;;no;;;;when_i_feel_better;;true;true;fever malaria;FALSCH;FALSCH;FALSCH;FALSCH;WAHR;WAHR;FALSCH;FALSCH;FALSCH;FALSCH;FALSCH;FALSCH;drug_r…
54;female;married;primary;muganda;antibiotics;antipyretics__painkillers;farming;animal_farming_commercial;self_employed;50000;FALSCH;WAHR;FALSCH;WAHR;FALSCH;FALSCH;FALSCH;;beans others potatoes;FALSCH;WAHR;FALSCH;FALSCH;WAHR;FALSCH;FALSCH;FALSCH;WAHR;no;yes;"Green powder
Rocket
Supper grow
Dudu syper";Spraying;20mls in a bomber;no;;;;when_the_medium__full_dose__is;;false;true;measles malaria fever headaches body_aches any_other_mentioned__specify;FALSCH;FALSCH;FALSCH;FALSCH;WAHR;WAHR;WAHR;FALSCH;FALSCH;WAHR;WAHR;WAHR;superbugs antibiotic_resistance;WAHR;WAHR;FALSCH;FALSCH;family_members_or_friend;FALSCH;FALSCH;WAHR;FALSCH;FALSCH;FALSCH;FALSCH;don_t_know;true;false;true;false;true;t…
20;male;never_married;o__level;muganda;antibiotics;antipyretics__painkillers;farming;animal_farming_commercial;self_employed;400000;FALSCH;FALSCH;FALSCH;FALSCH;WAHR;FALSCH;FALSCH;;beans matooke__bananna others potatoes;FALSCH;WAHR;FALSCH;WAHR;WAHR;FALSCH;FALSCH;FALSCH;WAHR;no;yes;"Weedmaster
Dudu syper
Vigamax
Green miracle";Spraying;3-5mls vigamax;no;;;;when_i_feel_better;;true;true;malaria fever headaches body_aches hiv_aids;WAHR;FALSCH;FALSCH;FALSCH;WAHR;WAHR;FALSCH;FALSCH;FALSCH;WAHR;WAHR;FALSCH;antibiotic_resistance;WAHR;FALSCH;FALSCH;FALSCH;others;FALSCH;FALSCH;FALSCH;FALSCH;FALSCH;FALSCH;WAHR;don_t_know;true;true;true;false;true;false;true;strongly_agree;strongly_agree;strongly_agree;strongly_ag…
Kigagyi
Emilandila gyamapapali amasajja
;to_treat_sick_animals;WAHR;FALSCH;FALSCH;FALSCH;FALSCH;;only_sick_animals all_animals_of_the_same_species;WAHR;WAHR;FALSCH;FALSCH;;others;FALSCH;FALSCH;FALSCH;FALSCH;FALSCH;WAHR;Garden;;;;;;;no;;;;;;;;until_the_animal_is_cucred;;owner_of_the_animal;;orally with_water with_feeds;WAHR;FALSCH;WAHR;WAHR;FALSCH;;no;other;Don't know;other;FALSCH;FALSCH;FALSCH;FALSCH;FALSCH;FALSCH;WAHR;Left in the gard…
5ml in 20ltr for vegemax";yes;Red capsule like tablet;Oral;2x1;when_i_feel_better;;true;true;dairrhoea urinary_track_infection__uti skin_or_wound sore_throat;FALSCH;WAHR;WAHR;FALSCH;FALSCH;FALSCH;FALSCH;WAHR;WAHR;FALSCH;FALSCH;FALSCH;antibiotic_resistance drug_resistance_1;WAHR;FALSCH;WAHR;FALSCH;family_members_or_friend;FALSCH;FALSCH;WAHR;FALSCH;FALSCH;FALSCH;FALSCH;true;true;true;true;false;tru…
31;female;married;technical_vocational;others;antibiotics;other_antimicrobials;business;;self_employed;12000000;FALSCH;FALSCH;FALSCH;WAHR;FALSCH;FALSCH;WAHR;Dog;vegetables_and_fruits matooke__bananna others;FALSCH;FALSCH;FALSCH;WAHR;FALSCH;FALSCH;WAHR;FALSCH;WAHR;yes;yes;Powder for vegetable;Spray;Don't know;yes;Dexa;Oral;1x2;when_i_feel_better;;true;true;sore_throat skin_or_wound malaria fever c…
20;male;never_married;primary;others;antipyretics__pain_killers;antibiotics;business;;self_employed;40000;WAHR;WAHR;FALSCH;FALSCH;FALSCH;FALSCH;FALSCH;;potatoes beans;FALSCH;WAHR;FALSCH;FALSCH;WAHR;FALSCH;FALSCH;FALSCH;FALSCH;yes;yes;Liquid for ticks;Spray;10ml in 5ltr;yes;Coaterm;Oral;4x2;when_i_feel_better;;false;true;dairrhoea fever;FALSCH;FALSCH;WAHR;FALSCH;WAHR;FALSCH;FALSCH;FALSCH;FALSCH;FA…
47;female;married;primary;muganda;antipyretics__pain_killers;antimalarials;farming;animal_farming_commercial;self_employed;400000;WAHR;WAHR;FALSCH;FALSCH;WAHR;FALSCH;FALSCH;;beans maize others matooke__bananna;WAHR;WAHR;FALSCH;WAHR;FALSCH;FALSCH;FALSCH;FALSCH;WAHR;yes;yes;Vitamin for animals;Powder and liquid for deworming;Powder: 1 table spoon in 20ltr x2;yes;Panadol;Oral;2x2;when_the_medium__fu…
30;female;married;primary;muganda;antipyretics__pain_killers;other_antimicrobials;business;;self_employed;200000;FALSCH;WAHR;FALSCH;WAHR;WAHR;FALSCH;FALSCH;;potatoes matooke__bananna others;FALSCH;FALSCH;FALSCH;WAHR;WAHR;FALSCH;FALSCH;FALSCH;WAHR;yes;no;;;;yes;Coaterm;Oral;4x2;when_the_medium__full_dose__is;;false;false;dairrhoea cold_and_flu malaria;FALSCH;FALSCH;WAHR;WAHR;FALSCH;WAHR;FALSCH;FAL…
42;female;married;primary;muganda;antibiotics;antimalarials;farming;crop_farming_commercial;self_employed;300000;FALSCH;WAHR;FALSCH;FALSCH;WAHR;FALSCH;FALSCH;;beans potatoes vegetables_and_fruits;FALSCH;WAHR;FALSCH;FALSCH;WAHR;FALSCH;WAHR;FALSCH;FALSCH;yes;yes;Weedmaster;Spray;15ml in 20ltr;yes;Panadol;Oral;2x3;when_i_feel_better;;false;false;dairrhoea malaria fever cold_and_flu skin_or_wound sor…
41;female;married;technical_vocational;muganda;antipyretics__pain_killers;antipyretics__painkillers;formal_employment;;self_employed;250000;WAHR;FALSCH;FALSCH;FALSCH;WAHR;FALSCH;WAHR;Dog;matooke__bananna others potatoes;FALSCH;FALSCH;FALSCH;WAHR;WAHR;FALSCH;FALSCH;FALSCH;WAHR;yes;yes;S;Injection;D;yes;Panadol;D;E;when_the_medium__full_dose__is;;false;false;dairrhoea fever malaria;FALSCH;FALSCH;WA…
45;female;married;o__level;muganda;antibiotics;antibiotics;farming;animal_farming_commercial;self_employed;200000;WAHR;FALSCH;FALSCH;FALSCH;FALSCH;FALSCH;WAHR;Dog;potatoes others maize;WAHR;FALSCH;FALSCH;FALSCH;WAHR;FALSCH;FALSCH;FALSCH;WAHR;yes;yes;Duodip for cattles	roket	pinup for weeds;Spray;Rocket: 2 bottletops in 20ltr;yes;Flucap;Oral;1x3;when_i_feel_better;;true;true;dairrhoea cold_and_flu urinary_track_infection__uti;FALSCH;WAHR;WAHR;WAHR;FALSCH;FALSCH;FALSCH;FALSCH;FALSCH;FALSCH;FALSCH;FALSCH;antibiotic_resistance;WAHR;FALSCH;FALSCH;FALSCH;doctor family_members_or_friend;WAHR;FALSCH;WAHR;FALSCH;FALSCH;FALSCH;FALSCH;true;true;true;false;false;false;true;f;st…
60;male;married;technical_vocational;muganda;antipyretics__pain_killers;antibiotics;farming;crop_farming_commercial;self_employed;500000;WAHR;WAHR;WAHR;WAHR;WAHR;FALSCH;FALSCH;;others matooke__bananna potatoes;FALSCH;FALSCH;FALSCH;WAHR;WAHR;FALSCH;FALSCH;FALSCH;WAHR;yes;yes;24d	weedmaster;Spray;"24d: 15ml in20ltr
Weedmaster: 50ml in 15ltr";yes;Lonart;Oral;4x2;when_the_medium__full_dose__is;;false;false;urinary_track_infection__uti dairrhoea malaria skin_or_wound sore_throat;FALSCH;WAHR;WAHR;FALSCH;FALSCH;WAHR;FALSCH;WAHR;WAHR;FALSCH;FALSCH;FALSCH;antibiotic_resistance;WAHR;FALSCH;FALSCH;FALSCH;family_members_or_friend;FALSCH;FALSCH;WAHR;FALSCH;FALSCH;FALSCH;FALSCH;true;true;true;true;false;false;true;f;st…	utarex	Oxford;to_treat_sick_animals;WAHR;FALSCH;FALSCH;FALSCH;FALSCH;;only_sick_animals;WAHR;FALSCH;FALSCH;FALSCH;;veterinary_worker;WAHR;FALSCH;FALSCH;FALSCH;FALSCH;FALSCH;;;;;;;;yes;veterinary_worker;WAHR;FALSCH;FALSCH;FALSCH;FALSCH;;until_the_animal_is_cucred;;owner_of_the_animal;;orally with_water injection;WAHR;WAHR;WAHR;FALSCH;FALSCH;;no;as_per_advice_of_a_veterinary_;;thrown_in_a_pit_latrine;FALS…
42;male;married;primary;muganda;antipyretics__pain_killers;antibiotics;self_employment;;self_employed;600000;FALSCH;FALSCH;FALSCH;WAHR;FALSCH;FALSCH;WAHR;Dog;beans matooke__bananna potatoes others;FALSCH;WAHR;FALSCH;WAHR;WAHR;FALSCH;FALSCH;FALSCH;WAHR;yes;yes;Rocket;Spray;15ml in 20ltr;yes;Coaterm;Oral;4x2;when_the_medium__full_dose__is;;false;false;dairrhoea cold_and_flu fever sore_throat skin_o…
76;male;married;primary;muganda;antibiotics;other_antimicrobials;farming;animal_farming_commercial;self_employed;700000;WAHR;FALSCH;FALSCH;FALSCH;WAHR;FALSCH;FALSCH;;others beans maize matooke__bananna;WAHR;WAHR;FALSCH;WAHR;FALSCH;FALSCH;FALSCH;FALSCH;WAHR;no;yes;"Weedmaster
24d";Spraying;50mls in abomber;no;;;;when_i_feel_better;;true;true;malaria any_other_mentioned__specify headaches body_aches;FALSCH;FALSCH;FALSCH;FALSCH;FALSCH;WAHR;FALSCH;FALSCH;FALSCH;WAHR;WAHR;WAHR;antibiotic_resistance;WAHR;FALSCH;FALSCH;FALSCH;doctor;WAHR;FALSCH;FALSCH;FALSCH;FALSCH;FALSCH;FALSCH;don_t_know;true;false;true;false;true;true;don_t_know;strongly_agree;disagree_slightly;agree_sli…
76;male;married;primary;muganda;antibiotics;antimalarials;farming;animal_farming_commercial;self_employed;150000;WAHR;WAHR;FALSCH;FALSCH;FALSCH;FALSCH;FALSCH;;maize beans matooke__bananna;WAHR;WAHR;FALSCH;WAHR;FALSCH;FALSCH;FALSCH;FALSCH;FALSCH;no;yes;24d;Spraying;1litre in an acher;yes;"Panadol
Action
Headex
Quatum";Orally;Follow doctors instructions;when_i_feel_better;;false;false;malaria fever headaches hiv_aids body_aches any_other_mentioned__specify;WAHR;FALSCH;FALSCH;FALSCH;WAHR;WAHR;FALSCH;FALSCH;FALSCH;WAHR;WAHR;WAHR;superbugs;FALSCH;WAHR;FALSCH;FALSCH;family_members_or_friend;FALSCH;FALSCH;WAHR;FALSCH;FALSCH;FALSCH;FALSCH;false;true;true;true;false;don_t_know;true;true;strongly_agree;agree_sl…
60;female;divorced_or_seperated;primary;muganda;antipyretics__pain_killers;antimalarials;farming;animal_farming_commercial;house_wife;20000;FALSCH;WAHR;FALSCH;WAHR;WAHR;FALSCH;FALSCH;;matooke__bananna beans g_nuts maize others;WAHR;WAHR;WAHR;WAHR;FALSCH;FALSCH;FALSCH;FALSCH;WAHR;no;yes;G;Spraying;H;no;;;;when_the_medium__full_dose__is;;true;true;cold_and_flu fever malaria headaches body_aches;FAL…
80;female;divorced_or_seperated;none;muganda;antibiotics;antipyretics__painkillers;farming;animal_farming_commercial;house_wife;20000;FALSCH;WAHR;FALSCH;WAHR;FALSCH;FALSCH;FALSCH;;vegetables_and_fruits beans maize matooke__bananna;WAHR;WAHR;FALSCH;WAHR;FALSCH;FALSCH;WAHR;FALSCH;FALSCH;no;yes;"Weedmaster
Rocket";Spraying;100mls;yes;"Ciproquin 500
Agomove
Panadol";Orally;2x3;when_i_feel_better;;don_t_know;don_t_know;malaria fever headaches;FALSCH;FALSCH;FALSCH;FALSCH;WAHR;WAHR;FALSCH;FALSCH;FALSCH;FALSCH;WAHR;FALSCH;drug_resistance_1;FALSCH;FALSCH;WAHR;FALSCH;family_members_or_friend;FALSCH;FALSCH;WAHR;FALSCH;FALSCH;FALSCH;FALSCH;don_t_know;don_t_know;don_t_know;true;false;don_t_know;true;don_t_know;strongly_agree;strongly_agree;strongly_agree;nei…
80;male;divorced_or_seperated;o__level;muganda;antibiotics;antimalarials;farming;crop_farming_commercial;self_employed;20000;FALSCH;FALSCH;FALSCH;FALSCH;FALSCH;FALSCH;WAHR;Non;matooke__bananna others beans maize potatoes;WAHR;WAHR;FALSCH;WAHR;WAHR;FALSCH;FALSCH;FALSCH;WAHR;no;no;;;;no;;;;when_the_medium__full_dose__is;;true;false;malaria fever headaches hiv_aids;WAHR;FALSCH;FALSCH;FALSCH;WAHR;WAH…
50;female;divorced_or_seperated;primary;muganda;antipyretics__pain_killers;other_antimicrobials;farming;crop_farming_commercial;house_wife;200000;FALSCH;FALSCH;FALSCH;FALSCH;FALSCH;FALSCH;WAHR;Non;matooke__bananna beans maize potatoes;WAHR;WAHR;FALSCH;WAHR;WAHR;FALSCH;FALSCH;FALSCH;FALSCH;no;yes;"Weedmaster
Supper grow";Spraying;100mls in a20 litre jerrycan;no;;;;when_the_medium__full_dose__is;;false;false;hiv_aids fever malaria measles skin_or_wound body_aches headaches;WAHR;FALSCH;FALSCH;FALSCH;WAHR;WAHR;WAHR;WAHR;FALSCH;WAHR;WAHR;FALSCH;antibiotic_resistance;WAHR;FALSCH;FALSCH;FALSCH;others;FALSCH;FALSCH;FALSCH;FALSCH;FALSCH;FALSCH;WAHR;true;true;true;true;false;true;true;don_t_know;strongly_agre…
50;female;divorced_or_seperated;primary;muganda;antibiotics;antimalarials;farming;animal_farming_subsistence;house_wife;0;FALSCH;FALSCH;FALSCH;WAHR;FALSCH;FALSCH;FALSCH;;beans others potatoes matooke__bananna;FALSCH;WAHR;FALSCH;WAHR;WAHR;FALSCH;FALSCH;FALSCH;WAHR;no;no;;;;no;;;;when_the_medium__full_dose__is;;false;true;malaria fever headaches;FALSCH;FALSCH;FALSCH;FALSCH;WAHR;WAHR;FALSCH;FALSCH;F…
48;female;divorced_or_seperated;primary;muganda;antibiotics;antipyretics__painkillers;farming;animal_farming_commercial;house_wife;400000;FALSCH;FALSCH;FALSCH;WAHR;WAHR;FALSCH;FALSCH;;maize beans others matooke__bananna potatoes;WAHR;WAHR;FALSCH;WAHR;WAHR;FALSCH;FALSCH;FALSCH;WAHR;no;yes;"Weed master
24d";Spraying;50grams;yes;"Benduric
Depin e retard";Orally;1x1;when_the_medium__full_dose__is;;true;true;dairrhoea cold_and_flu malaria headaches body_aches any_other_mentioned__specify;FALSCH;FALSCH;WAHR;WAHR;FALSCH;WAHR;FALSCH;FALSCH;FALSCH;WAHR;WAHR;WAHR;antibiotic_resistance;WAHR;FALSCH;FALSCH;FALSCH;doctor;WAHR;FALSCH;FALSCH;FALSCH;FALSCH;FALSCH;FALSCH;true;true;false;true;false;don_t_know;false;don_t_know;agree_slightly;stron…
40;female;married;o__level;muganda;antibiotics;other_antimicrobials;farming;animal_farming_commercial;self_employed;70000;FALSCH;FALSCH;WAHR;FALSCH;WAHR;FALSCH;FALSCH;;beans maize matooke__bananna others vegetables_and_fruits;WAHR;WAHR;FALSCH;WAHR;FALSCH;FALSCH;WAHR;FALSCH;WAHR;no;yes;"Dudu syper
Muluku
Parackwache
;Spraying;Little like one bottle cover;yes;Panadol
Quatum";Orally;2x3;when_the_medium__full_dose__is;;false;false;hiv_aids malaria headaches body_aches skin_or_wound urinary_track_infection__uti;WAHR;WAHR;FALSCH;FALSCH;FALSCH;WAHR;FALSCH;WAHR;FALSCH;WAHR;WAHR;FALSCH;antibiotic_resistance;WAHR;FALSCH;FALSCH;FALSCH;family_members_or_friend;FALSCH;FALSCH;WAHR;FALSCH;FALSCH;FALSCH;FALSCH;true;true;false;false;false;true;true;don_t_know;strongly_agree…
35;male;never_married;primary;musoga;antibiotics;other_antimicrobials;farming;animal_farming_commercial;others;500000;FALSCH;WAHR;FALSCH;FALSCH;WAHR;FALSCH;FALSCH;;maize beans others matooke__bananna;WAHR;WAHR;FALSCH;WAHR;FALSCH;FALSCH;FALSCH;FALSCH;WAHR;no;yes;"Weedmaster
Rocket
Supper grow
Dudu syper";Spraying;80mls in a Jerry cane;no;;;;when_the_medium__full_dose__is;;true;true;cold_and_flu fever malaria headaches body_aches;FALSCH;FALSCH;FALSCH;WAHR;WAHR;WAHR;FALSCH;FALSCH;FALSCH;WAHR;WAHR;FALSCH;superbugs antibiotic_resistance;WAHR;WAHR;FALSCH;FALSCH;others family_members_or_friend;FALSCH;FALSCH;WAHR;FALSCH;FALSCH;FALSCH;WAHR;true;true;false;true;false;true;true;true;strongly_ag…
50;female;married;primary;muganda;antibiotics;antimalarials;farming;animal_farming_commercial;self_employed;200000;WAHR;FALSCH;FALSCH;WAHR;FALSCH;FALSCH;FALSCH;;beans maize matooke__bananna potatoes others vegetables_and_fruits;WAHR;WAHR;FALSCH;WAHR;WAHR;FALSCH;WAHR;FALSCH;WAHR;no;yes;"Npk
Supper grow
Rocket
Dudu syper";Spraying;100mls;no;;;;when_the_medium__full_dose__is;;true;true;malaria fever headaches body_aches any_other_mentioned__specify hiv_aids;WAHR;FALSCH;FALSCH;FALSCH;WAHR;WAHR;FALSCH;FALSCH;FALSCH;WAHR;WAHR;WAHR;superbugs antibiotic_resistance;WAHR;WAHR;FALSCH;FALSCH;others;FALSCH;FALSCH;FALSCH;FALSCH;FALSCH;FALSCH;WAHR;true;true;true;true;false;true;false;don_t_know;strongly_agree;stron…
55;female;never_married;primary;muganda;antibiotics;antimalarials;farming;animal_farming_commercial;self_employed;300000;FALSCH;WAHR;FALSCH;FALSCH;WAHR;FALSCH;FALSCH;;others maize beans matooke__bananna potatoes;WAHR;WAHR;FALSCH;WAHR;WAHR;FALSCH;FALSCH;FALSCH;WAHR;yes;yes;"Weedmaster
Supper grow";Spraying;According to the directions on the label;yes;"Betanase
Formin
Metrogyl 200
;Orally;1x1;when_the_medium__full_dose__is;;false;false;hiv_aids urinary_track_infection__uti dairrhoea cold_and_flu fever malaria headaches body_aches any_other_mentioned__specify;WAHR;WAHR;WAHR;WAHR;WAHR;WAHR;FALSCH;FALSCH;FALSCH;WAHR;WAHR;WAHR;antibiotic_resistance superbugs;WAHR;WAHR;FALSCH;FALSCH;pharmacist doctor family_members_or_friend;WAHR;WAHR;WAHR;FALSCH;FALSCH;FALSCH;FALSCH;true;true;…
Vitamin";to_treat_sick_animals to_prevent_sick_animals_becoming_sick;WAHR;WAHR;FALSCH;FALSCH;FALSCH;;only_sick_animals all_animals_of_the_same_species;WAHR;WAHR;FALSCH;FALSCH;;veterinary_drugshop;FALSCH;WAHR;FALSCH;FALSCH;FALSCH;FALSCH;;;;;;;;no;;;;;;;;until_the_animal_is_cucred;;owner_of_the_animal;;injection;FALSCH;WAHR;FALSCH;FALSCH;FALSCH;;no;other;Don't know;burned;FALSCH;FALSCH;FALSCH;WAHR;…
56;female;divorced_or_seperated;primary;muganda;antibiotics;other_antimicrobials;farming;animal_farming_commercial;house_wife;200000;FALSCH;WAHR;FALSCH;WAHR;FALSCH;FALSCH;FALSCH;;maize beans matooke__bananna g_nuts;WAHR;WAHR;WAHR;WAHR;FALSCH;FALSCH;FALSCH;FALSCH;FALSCH;yes;no;;;;no;;;;when_the_medium__full_dose__is;;false;false;headaches malaria fever any_other_mentioned__specify;FALSCH;FALSCH;FA…
83;female;married;none;muganda;antibiotics;antipyretics__painkillers;farming;animal_farming_commercial;self_employed;200000;FALSCH;WAHR;FALSCH;WAHR;WAHR;FALSCH;WAHR;Dogs;maize beans others matooke__bananna;WAHR;WAHR;FALSCH;WAHR;FALSCH;FALSCH;FALSCH;FALSCH;WAHR;no;yes;"Weed master
Supper grow
Rapid grow
Npk
Cowdung";Spraying;150mls;no;;;;when_i_feel_better;;true;false;malaria fever headaches any_other_mentioned__specify body_aches;FALSCH;FALSCH;FALSCH;FALSCH;WAHR;WAHR;FALSCH;FALSCH;FALSCH;WAHR;WAHR;WAHR;superbugs antibiotic_resistance;WAHR;WAHR;FALSCH;FALSCH;others;FALSCH;FALSCH;FALSCH;FALSCH;FALSCH;FALSCH;WAHR;don_t_know;true;true;true;false;true;true;true;strongly_agree;disagree_strongly;strongly_…
36;female;married;primary;others;others;other_antimicrobials;farming;animal_farming_commercial;self_employed;200000;FALSCH;FALSCH;FALSCH;WAHR;WAHR;FALSCH;FALSCH;;beans maize matooke__bananna vegetables_and_fruits;WAHR;WAHR;FALSCH;WAHR;FALSCH;FALSCH;WAHR;FALSCH;FALSCH;no;no;;;;no;;;;when_the_medium__full_dose__is;;don_t_know;true;hiv_aids fever malaria body_aches headaches;WAHR;FALSCH;FALSCH;FALSC…
32;female;married;primary;muganda;antibiotics;antimalarials;farming;animal_farming_commercial;self_employed;200000;FALSCH;FALSCH;FALSCH;WAHR;FALSCH;FALSCH;FALSCH;;maize beans matooke__bananna;WAHR;WAHR;FALSCH;WAHR;FALSCH;FALSCH;FALSCH;FALSCH;FALSCH;no;no;;;;no;;;;when_the_medium__full_dose__is;;true;true;malaria skin_or_wound body_aches headaches dairrhoea;FALSCH;FALSCH;WAHR;FALSCH;FALSCH;WAHR;FA…
Vitamins";to_prevent_sick_animals_becoming_sick to_treat_sick_animals to_fatten_increase_growth_of_the_animals;WAHR;WAHR;WAHR;FALSCH;FALSCH;;only_sick_animals;WAHR;FALSCH;FALSCH;FALSCH;;veterinary_drugshop;FALSCH;WAHR;FALSCH;FALSCH;FALSCH;FALSCH;;;;;;;;no;;;;;;;;as_recommended_by_the_provider;;owner_of_the_animal;;injection;FALSCH;WAHR;FALSCH;FALSCH;FALSCH;;no;my_own_judgement;;other;FALSCH;FALSC…
80;female;divorced_or_seperated;none;muganda;antibiotics;other_antimicrobials;farming;animal_farming_commercial;house_wife;60000;FALSCH;FALSCH;FALSCH;WAHR;FALSCH;FALSCH;FALSCH;;matooke__bananna maize beans;WAHR;WAHR;FALSCH;WAHR;FALSCH;FALSCH;FALSCH;FALSCH;FALSCH;no;no;;;;no;;;;when_i_feel_better;;true;true;malaria fever headaches body_aches;FALSCH;FALSCH;FALSCH;FALSCH;WAHR;WAHR;FALSCH;FALSCH;FALS…
23;female;married;primary;muganda;antibiotics;antimalarials;farming;animal_farming_commercial;self_employed;300000;FALSCH;FALSCH;FALSCH;WAHR;WAHR;FALSCH;FALSCH;;maize beans matooke__bananna g_nuts others;WAHR;WAHR;WAHR;WAHR;FALSCH;FALSCH;FALSCH;FALSCH;WAHR;no;yes;Kuu phosate;Spraying;120mls;no;;;;when_i_feel_better;;true;true;headaches malaria fever hiv_aids body_aches skin_or_wound;WAHR;FALSCH;F…
28;female;never_married;primary;muganda;antibiotics;antimalarials;farming;animal_farming_commercial;self_employed;100000;WAHR;FALSCH;FALSCH;WAHR;WAHR;FALSCH;FALSCH;;maize beans matooke__bananna potatoes others;WAHR;WAHR;FALSCH;WAHR;WAHR;FALSCH;FALSCH;FALSCH;WAHR;yes;no;;;;no;;;;when_the_medium__full_dose__is;;true;true;malaria fever cold_and_flu headaches body_aches;FALSCH;FALSCH;FALSCH;WAHR;WAHR…
40;male;married;primary;muganda;antibiotics;other_antimicrobials;farming;animal_farming_commercial;self_employed;600000;WAHR;WAHR;FALSCH;FALSCH;WAHR;FALSCH;FALSCH;;vegetables_and_fruits beans maize matooke__bananna;WAHR;WAHR;FALSCH;WAHR;FALSCH;FALSCH;WAHR;FALSCH;FALSCH;no;yes;"Weedmaster
24d";Spraying;150mls;no;;;;when_i_feel_better;;true;false;malaria fever headaches hiv_aids dairrhoea body_aches skin_or_wound;WAHR;FALSCH;WAHR;FALSCH;WAHR;WAHR;FALSCH;WAHR;FALSCH;WAHR;WAHR;FALSCH;antibiotic_resistance superbugs;WAHR;WAHR;FALSCH;FALSCH;media family_members_or_friend doctor;WAHR;FALSCH;WAHR;WAHR;FALSCH;FALSCH;FALSCH;true;true;false;true;false;don_t_know;don_t_know;true;strongly_agr…
Ox
Mostly veterinary doctor comes";to_treat_sick_animals to_prevent_sick_animals_becoming_sick;WAHR;WAHR;FALSCH;FALSCH;FALSCH;;only_sick_animals;WAHR;FALSCH;FALSCH;FALSCH;;veterinary_worker veterinary_drugshop market;WAHR;WAHR;FALSCH;WAHR;FALSCH;FALSCH;;;;;;;;yes;veterinary_worker package_label other_farmers;WAHR;FALSCH;WAHR;WAHR;FALSCH;;as_recommended_by_the_provider;;veterinary_worker;;injection o…
26;female;married;o__level;muganda;antibiotics;other_antimicrobials;other;;others;100000;FALSCH;WAHR;WAHR;WAHR;FALSCH;FALSCH;FALSCH;;beans maize matooke__bananna others potatoes;WAHR;WAHR;FALSCH;WAHR;WAHR;FALSCH;FALSCH;FALSCH;WAHR;no;yes;"Afri sate
dudu-acelamectin
Green powder
Supper grow";Spraying;100mls;yes;"Panadol
Quatum";Orally;2x3;when_the_medium__full_dose__is;;false;false;hiv_aids dairrhoea cold_and_flu malaria skin_or_wound sore_throat headaches;WAHR;FALSCH;WAHR;WAHR;FALSCH;WAHR;FALSCH;WAHR;WAHR;FALSCH;WAHR;FALSCH;antibiotic_resistance;WAHR;FALSCH;FALSCH;FALSCH;family_members_or_friend;FALSCH;FALSCH;WAHR;FALSCH;FALSCH;FALSCH;FALSCH;true;don_t_know;true;true;false;true;true;true;strongly_agree;neither_…
63;female;married;primary;muganda;antibiotics;other_antimicrobials;farming;animal_farming_subsistence;unemployed;0;FALSCH;WAHR;FALSCH;WAHR;WAHR;FALSCH;FALSCH;;maize beans matooke__bananna potatoes others;WAHR;WAHR;FALSCH;WAHR;WAHR;FALSCH;FALSCH;FALSCH;WAHR;no;no;;;;no;;;;when_the_medium__full_dose__is;;false;true;headaches body_aches malaria;FALSCH;FALSCH;FALSCH;FALSCH;FALSCH;WAHR;FALSCH;FALSCH;F…
16;female;never_married;primary;muganda;antibiotics;antimalarials;farming;animal_farming_commercial;self_employed;100000;FALSCH;WAHR;FALSCH;WAHR;WAHR;FALSCH;FALSCH;;maize beans matooke__bananna others;WAHR;WAHR;FALSCH;WAHR;FALSCH;FALSCH;FALSCH;FALSCH;WAHR;no;yes;Weedmaster;Spraying;100mls;no;;;;when_the_medium__full_dose__is;;don_t_know;don_t_know;malaria headaches body_aches skin_or_wound dairrh…
45;female;married;o__level;others;antibiotics;other_antimicrobials;farming;crop_farming_commercial;others;0;FALSCH;FALSCH;FALSCH;FALSCH;FALSCH;FALSCH;WAHR;Non;maize beans vegetables_and_fruits;WAHR;WAHR;FALSCH;FALSCH;FALSCH;FALSCH;WAHR;FALSCH;FALSCH;no;yes;Weedmaster;Spraying;100mls;no;;;;when_i_feel_better;;true;true;hiv_aids malaria fever headaches skin_or_wound;WAHR;FALSCH;FALSCH;FALSCH;WAHR;W…
38;female;divorced_or_seperated;primary;others;antibiotics;other_antimicrobials;farming;crop_farming_commercial;house_wife;350000;FALSCH;FALSCH;FALSCH;FALSCH;FALSCH;FALSCH;WAHR;Non;maize beans;WAHR;WAHR;FALSCH;FALSCH;FALSCH;FALSCH;FALSCH;FALSCH;FALSCH;no;no;;;;yes;"Quatum
Kazile";Orally;4x2;when_the_medium__full_dose__is;;true;don_t_know;malaria fever headaches;FALSCH;FALSCH;FALSCH;FALSCH;WAHR;WAHR;FALSCH;FALSCH;FALSCH;FALSCH;WAHR;FALSCH;antibiotic_resistance superbugs;WAHR;WAHR;FALSCH;FALSCH;family_members_or_friend others;FALSCH;FALSCH;WAHR;FALSCH;FALSCH;FALSCH;WAHR;don_t_know;don_t_know;don_t_know;true;false;true;don_t_know;don_t_know;strongly_agree;disagree_st…
70;female;divorced_or_seperated;primary;muganda;antibiotics;other_antimicrobials;farming;animal_farming_commercial;house_wife;40000;WAHR;WAHR;FALSCH;WAHR;WAHR;FALSCH;FALSCH;;maize vegetables_and_fruits beans g_nuts matooke__bananna potatoes others;WAHR;WAHR;WAHR;WAHR;WAHR;FALSCH;WAHR;FALSCH;WAHR;no;no;;;;no;;;;when_the_medium__full_dose__is;;don_t_know;false;malaria fever headaches;FALSCH;FALSCH;…
70;female;divorced_or_seperated;none;others;antibiotics;antipyretics__painkillers;farming;animal_farming_commercial;house_wife;20000;FALSCH;FALSCH;FALSCH;WAHR;WAHR;FALSCH;FALSCH;;others matooke__bananna beans potatoes maize;WAHR;WAHR;FALSCH;WAHR;WAHR;FALSCH;FALSCH;FALSCH;WAHR;no;yes;Weed master;Spraying;100mls;no;;;;when_i_feel_better;;don_t_know;true;malaria;FALSCH;FALSCH;FALSCH;FALSCH;FALSCH;WA…
38;female;married;o__level;muganda;antimicrobial;antimalarials;self_employment;;self_employed;20000;WAHR;FALSCH;FALSCH;FALSCH;WAHR;FALSCH;FALSCH;;matooke__bananna maize;WAHR;FALSCH;FALSCH;WAHR;FALSCH;FALSCH;FALSCH;FALSCH;FALSCH;no;no;;;;yes;Coartem;Orrally;4x2 adults;when_the_medium__full_dose__is;;false;true;malaria cold_and_flu fever body_aches;FALSCH;FALSCH;FALSCH;WAHR;WAHR;WAHR;FALSCH;FALSCH;…
44;female;married;technical_vocational;muganda;others;antibiotics;farming;animal_farming_subsistence;unemployed;350000;FALSCH;FALSCH;FALSCH;FALSCH;WAHR;FALSCH;FALSCH;;maize matooke__bananna vegetables_and_fruits others;WAHR;FALSCH;FALSCH;WAHR;FALSCH;FALSCH;WAHR;FALSCH;WAHR;yes;yes;Doxin	chick master	albendazole	tetracycline	roket	duducyper	;With water	injection	drops in the eyes;Package details;no;;;;when_i_feel_better;;false;false;headaches body_aches;FALSCH;FALSCH;FALSCH;FALSCH;FALSCH;FALSCH;FALSCH;FALSCH;FALSCH;WAHR;WAHR;FALSCH;drug_resistance_1 antibiotic_resistance;WAHR;FALSCH;WAHR;FALSCH;veterinarian family_members_or_friend;FALSCH;FALSCH;WAHR;FALSCH;FALSCH;WAHR;FALSCH;true;true;true;true;don_t_know;true;true;don_t_know;strongly_agree;strongly_agr…
68;male;widowed;none;muganda;antipyretics__pain_killers;antibiotics;farming;crop_farming_subsistence;unemployed;200000;FALSCH;WAHR;FALSCH;FALSCH;FALSCH;FALSCH;FALSCH;;maize potatoes beans matooke__bananna vegetables_and_fruits yams;WAHR;WAHR;FALSCH;WAHR;WAHR;FALSCH;WAHR;WAHR;FALSCH;yes;yes;Multivitamin injection	weed master	dudu fenos	roket;Injection	with water	;Own judgement	package details;no;;;;when_i_feel_better;;true;true;dairrhoea cold_and_flu fever malaria measles skin_or_wound sore_throat body_aches headaches;FALSCH;FALSCH;WAHR;WAHR;WAHR;WAHR;WAHR;WAHR;WAHR;WAHR;WAHR;FALSCH;antibiotic_resistance;WAHR;FALSCH;FALSCH;FALSCH;family_members_or_friend;FALSCH;FALSCH;WAHR;FALSCH;FALSCH;FALSCH;FALSCH;true;true;true;true;don_t_know;true;true;f;strongly_agree;strongly_ag…	roket ;to_treat_sick_animals to_kill_ticks_and_other_pests to_prevent_sick_animals_becoming_sick to_fatten_increase_growth_of_the_animals;WAHR;WAHR;WAHR;WAHR;FALSCH;;only_sick_animals;WAHR;FALSCH;FALSCH;FALSCH;;veterinary_worker other_farmers veterinary_drugshop;WAHR;WAHR;FALSCH;FALSCH;WAHR;FALSCH;;;;;;;;yes;veterinary_worker other_farmers package_label;WAHR;FALSCH;WAHR;WAHR;FALSCH;;as_recommende…
58;female;divorced_or_seperated;primary;muganda;others;antibiotics;farming;animal_farming_subsistence;unemployed;50000;WAHR;WAHR;FALSCH;FALSCH;WAHR;FALSCH;FALSCH;;maize beans matooke__bananna potatoes others;WAHR;WAHR;FALSCH;WAHR;WAHR;FALSCH;FALSCH;FALSCH;WAHR;yes;no;;;;no;;;;when_i_feel_better;;true;true;dairrhoea cold_and_flu fever malaria measles skin_or_wound sore_throat body_aches urinary_tr…
39;female;married;o__level;munyoro;others;antimalarials;farming;animal_farming_subsistence;unemployed;200000;FALSCH;FALSCH;FALSCH;FALSCH;WAHR;FALSCH;FALSCH;;maize beans g_nuts matooke__bananna potatoes rice vegetables_and_fruits yams;WAHR;WAHR;WAHR;WAHR;WAHR;WAHR;WAHR;WAHR;FALSCH;yes;yes;Tetracycline	tetro	chlorofenic	dudu force	dudu accelemectrin;With water	orally	with feeds;Package details ;no;;;;when_i_feel_better;;false;false;headaches body_aches malaria fever;FALSCH;FALSCH;FALSCH;FALSCH;WAHR;WAHR;FALSCH;FALSCH;FALSCH;WAHR;WAHR;FALSCH;antibiotic_resistance drug_resistance_1;WAHR;FALSCH;WAHR;FALSCH;veterinarian family_members_or_friend;FALSCH;FALSCH;WAHR;FALSCH;FALSCH;WAHR;FALSCH;true;true;true;true;false;true;true;don_t_know;strongly_agree;strongly_agre…	tetracycline	chlorofenic;to_treat_sick_animals to_prevent_sick_animals_becoming_sick;WAHR;WAHR;FALSCH;FALSCH;FALSCH;;only_sick_animals;WAHR;FALSCH;FALSCH;FALSCH;;veterinary_worker veterinary_drugshop other_farmers;WAHR;WAHR;FALSCH;FALSCH;WAHR;FALSCH;;;;;;;;yes;veterinary_worker other_farmers package_label;WAHR;FALSCH;WAHR;WAHR;FALSCH;;as_recommended_by_the_provider;;veterinary_worker;;orally injection with_wa…
32;female;married;o__level;muganda;others;antibiotics;farming;animal_farming_subsistence;unemployed;350000;FALSCH;FALSCH;FALSCH;FALSCH;WAHR;FALSCH;FALSCH;;maize beans potatoes matooke__bananna;WAHR;WAHR;FALSCH;WAHR;WAHR;FALSCH;FALSCH;FALSCH;FALSCH;yes;yes;Amoxil	doxin	tetracycline	roket	mancozable;With water	feeds	orally ;Package details;no;;;;when_i_feel_better;;false;false;fever malaria measles body_aches headaches;FALSCH;FALSCH;FALSCH;FALSCH;WAHR;WAHR;WAHR;FALSCH;FALSCH;WAHR;WAHR;FALSCH;antibiotic_resistance;WAHR;FALSCH;FALSCH;FALSCH;family_members_or_friend;FALSCH;FALSCH;WAHR;FALSCH;FALSCH;FALSCH;FALSCH;true;true;true;true;don_t_know;true;true;don_t_know;strongly_agree;strongly_agree;strongly_agree;str…	doxin;to_treat_sick_animals to_prevent_sick_animals_becoming_sick;WAHR;WAHR;FALSCH;FALSCH;FALSCH;;only_sick_animals;WAHR;FALSCH;FALSCH;FALSCH;;veterinary_drugshop other_farmers;FALSCH;WAHR;FALSCH;FALSCH;WAHR;FALSCH;;;;;;;;yes;package_label;FALSCH;FALSCH;FALSCH;WAHR;FALSCH;;as_recommended_by_the_provider;;member_of_the_household;;orally injection with_water with_feeds;WAHR;WAHR;WAHR;WAHR;FALSCH;;y…
38;female;married;primary;muganda;others;antibiotics;farming;animal_farming_subsistence;unemployed;200000;WAHR;WAHR;FALSCH;FALSCH;WAHR;FALSCH;FALSCH;;maize matooke__bananna beans potatoes others;WAHR;WAHR;FALSCH;WAHR;WAHR;FALSCH;FALSCH;FALSCH;WAHR;yes;yes;Multivitamin injection	sypertix	roket	weedmaster ;Orally	injection	with water ;Package details;no;;;;when_i_feel_better;;false;false;headaches body_aches;FALSCH;FALSCH;FALSCH;FALSCH;FALSCH;FALSCH;FALSCH;FALSCH;FALSCH;WAHR;WAHR;FALSCH;drug_resistance_1 antibiotic_resistance;WAHR;FALSCH;WAHR;FALSCH;veterinarian family_members_or_friend;FALSCH;FALSCH;WAHR;FALSCH;FALSCH;WAHR;FALSCH;true;true;true;true;false;true;true;don_t_know;strongly_agree;strongly_agree;strongly…	multivitamin	roket;to_treat_sick_animals to_prevent_sick_animals_becoming_sick to_kill_ticks_and_other_pests;WAHR;WAHR;FALSCH;WAHR;FALSCH;;only_sick_animals;WAHR;FALSCH;FALSCH;FALSCH;;veterinary_worker other_farmers veterinary_drugshop;WAHR;WAHR;FALSCH;FALSCH;WAHR;FALSCH;;;;;;;;yes;veterinary_worker other_farmers package_label;WAHR;FALSCH;WAHR;WAHR;FALSCH;;as_recommended_by_the_provider;;member_of_the_househo…
43;male;married;none;musoga;antibiotics;antipyretics__painkillers;farming;crop_farming_commercial;unemployed;600000;;;;;;;;;maize beans vegetables_and_fruits potatoes matooke__bananna others;WAHR;WAHR;FALSCH;WAHR;WAHR;FALSCH;WAHR;FALSCH;WAHR;yes;no;;;;no;;;;when_i_feel_better;;false;false;dairrhoea cold_and_flu fever malaria measles skin_or_wound sore_throat body_aches headaches;FALSCH;FALSCH;WAH…
72;male;married;none;muganda;antipyretics__pain_killers;antibiotics;farming;animal_farming_subsistence;unemployed;250000;WAHR;WAHR;FALSCH;FALSCH;WAHR;FALSCH;FALSCH;;beans maize potatoes vegetables_and_fruits others;WAHR;WAHR;FALSCH;FALSCH;WAHR;FALSCH;WAHR;FALSCH;WAHR;yes;yes;Vectoclor plus	doxin	albendazole	roket;Orally	with water;Package details;no;;;;when_i_feel_better;;true;true;fever malaria body_aches headaches;FALSCH;FALSCH;FALSCH;FALSCH;WAHR;WAHR;FALSCH;FALSCH;FALSCH;WAHR;WAHR;FALSCH;antibiotic_resistance drug_resistance_1;WAHR;FALSCH;WAHR;FALSCH;family_members_or_friend;FALSCH;FALSCH;WAHR;FALSCH;FALSCH;FALSCH;FALSCH;true;true;true;true;false;true;true;don_t_know;strongly_agree;strongly_agree;strongly_agr…
37;male;married;technical_vocational;muganda;antibiotics;antibiotics;farming;animal_farming_subsistence;unemployed;250000;FALSCH;FALSCH;FALSCH;WAHR;FALSCH;FALSCH;FALSCH;;maize vegetables_and_fruits matooke__bananna beans;WAHR;WAHR;FALSCH;WAHR;FALSCH;FALSCH;WAHR;FALSCH;FALSCH;yes;no;;;;no;;;;when_medicine_i_bought_is_half;;false;false;cold_and_flu fever malaria body_aches headaches;FALSCH;FALSCH;F…	multivitamin injection;to_treat_sick_animals to_prevent_sick_animals_becoming_sick to_kill_ticks_and_other_pests;WAHR;WAHR;FALSCH;WAHR;FALSCH;;only_sick_animals;WAHR;FALSCH;FALSCH;FALSCH;;veterinary_worker other_farmers;WAHR;FALSCH;FALSCH;FALSCH;WAHR;FALSCH;;;;;;;;yes;veterinary_worker;WAHR;FALSCH;FALSCH;FALSCH;FALSCH;;as_recommended_by_the_provider;;member_of_the_household;;orally injection with…
33;female;married;technical_vocational;muganda;antipyretics__pain_killers;antimalarials;farming;animal_farming_subsistence;unemployed;300000;FALSCH;WAHR;FALSCH;FALSCH;WAHR;FALSCH;FALSCH;;maize beans potatoes vegetables_and_fruits others;WAHR;WAHR;FALSCH;FALSCH;WAHR;FALSCH;WAHR;FALSCH;WAHR;yes;no;;;;no;;;;when_i_get_reactions_from_it;;false;false;cold_and_flu dairrhoea body_aches headaches malaria…	multinor	albendazole;to_treat_sick_animals to_prevent_sick_animals_becoming_sick to_kill_ticks_and_other_pests;WAHR;WAHR;FALSCH;WAHR;FALSCH;;only_sick_animals;WAHR;FALSCH;FALSCH;FALSCH;;veterinary_drugshop other_farmers;FALSCH;WAHR;FALSCH;FALSCH;WAHR;FALSCH;;;;;;;;yes;package_label veterinary_worker;WAHR;FALSCH;FALSCH;WAHR;FALSCH;;as_recommended_by_the_provider;;member_of_the_household;;orally injection w…
29;male;never_married;primary;muganda;antibiotics;antimalarials;farming;animal_farming_subsistence;unemployed;650000;WAHR;FALSCH;FALSCH;WAHR;FALSCH;FALSCH;FALSCH;;maize beans potatoes matooke__bananna vegetables_and_fruits;WAHR;WAHR;FALSCH;WAHR;WAHR;FALSCH;WAHR;FALSCH;FALSCH;yes;yes;Sypertix 10%	bimatraz	intrafer	hi-tet 120	multinor;Orally	injection	with water	with feeds;Directions from veterenian;no;;;;when_i_feel_better;;false;false;urinary_track_infection__uti dairrhoea cold_and_flu fever malaria measles skin_or_wound sore_throat body_aches headaches;FALSCH;WAHR;WAHR;WAHR;WAHR;WAHR;WAHR;WAHR;WAHR;WAHR;WAHR;FALSCH;antibiotic_resistance drug_resistance_1;WAHR;FALSCH;WAHR;FALSCH;specific_campaign media;FALSCH;FALSCH;FALSCH;WAHR;WAHR;FALSCH;FALSCH;true;…	intrafer	multivitamin;to_treat_sick_animals to_prevent_sick_animals_becoming_sick;WAHR;WAHR;FALSCH;FALSCH;FALSCH;;only_sick_animals;WAHR;FALSCH;FALSCH;FALSCH;;veterinary_drugshop veterinary_worker market other_farmers;WAHR;WAHR;FALSCH;WAHR;WAHR;FALSCH;;;;;;;;yes;veterinary_worker other_farmers package_label;WAHR;FALSCH;WAHR;WAHR;FALSCH;;as_recommended_by_the_provider;;animal_attendant;;orally injection wi…
32;female;married;primary;muganda;antibiotics;antimalarials;farming;animal_farming_subsistence;unemployed;100000;FALSCH;FALSCH;FALSCH;FALSCH;WAHR;FALSCH;FALSCH;;maize vegetables_and_fruits matooke__bananna;WAHR;FALSCH;FALSCH;WAHR;FALSCH;FALSCH;WAHR;FALSCH;FALSCH;yes;no;;;;no;;;;when_i_feel_better;;false;false;headaches body_aches sore_throat skin_or_wound measles malaria fever cold_and_flu dairrh…	ekigaji	enjaga;to_treat_sick_animals to_prevent_sick_animals_becoming_sick;WAHR;WAHR;FALSCH;FALSCH;FALSCH;;only_sick_animals;WAHR;FALSCH;FALSCH;FALSCH;;other_farmers;FALSCH;FALSCH;FALSCH;FALSCH;WAHR;FALSCH;;;;;;;;no;;;;;;;;until_the_animal_is_cucred;;member_of_the_household;;orally with_water;WAHR;FALSCH;WAHR;FALSCH;FALSCH;;no;my_own_judgement;;thrown_in_a_drain_open_area;FALSCH;FALSCH;FALSCH;FALSCH;WAHR…
59;male;widowed;none;muganda;antibiotics;antimalarials;farming;animal_farming_subsistence;unemployed;350000;WAHR;FALSCH;FALSCH;WAHR;FALSCH;FALSCH;FALSCH;;vegetables_and_fruits;FALSCH;FALSCH;FALSCH;FALSCH;FALSCH;FALSCH;WAHR;FALSCH;FALSCH;yes;no;;;;no;;;;when_i_feel_better;;false;false;fever malaria;FALSCH;FALSCH;FALSCH;FALSCH;WAHR;WAHR;FALSCH;FALSCH;FALSCH;FALSCH;FALSCH;FALSCH;antibiotic_resistanc…	multinor albendazole;to_treat_sick_animals to_prevent_sick_animals_becoming_sick;WAHR;WAHR;FALSCH;FALSCH;FALSCH;;only_sick_animals;WAHR;FALSCH;FALSCH;FALSCH;;other_farmers veterinary_drugshop;FALSCH;WAHR;FALSCH;FALSCH;WAHR;FALSCH;;;;;;;;yes;package_label;FALSCH;FALSCH;FALSCH;WAHR;FALSCH;;until_the_package_is_empty;;animal_attendant;;with_water with_feeds orally injection;WAHR;WAHR;WAHR;WAHR;FALSC…
51;male;married;primary;musoga;others;antibiotics;farming;animal_farming_subsistence;unemployed;400000;FALSCH;FALSCH;FALSCH;WAHR;FALSCH;FALSCH;FALSCH;;maize beans g_nuts matooke__bananna potatoes rice vegetables_and_fruits yams others;WAHR;WAHR;WAHR;WAHR;WAHR;WAHR;WAHR;WAHR;WAHR;yes;no;;;;no;;;;when_i_get_reactions_from_it;;false;false;cold_and_flu fever malaria measles skin_or_wound headaches bo…	albendazole;to_treat_sick_animals to_prevent_sick_animals_becoming_sick to_kill_ticks_and_other_pests;WAHR;WAHR;FALSCH;WAHR;FALSCH;;only_sick_animals;WAHR;FALSCH;FALSCH;FALSCH;;other_farmers;FALSCH;FALSCH;FALSCH;FALSCH;WAHR;FALSCH;;;;;;;;yes;other_farmers package_label;FALSCH;FALSCH;WAHR;WAHR;FALSCH;;as_recommended_by_the_provider;;member_of_the_household;;orally injection with_water with_feeds;W…
36;male;never_married;a__level;muganda;antimicrobial;antimalarials;farming;animal_farming_commercial;unemployed;1000000;FALSCH;FALSCH;FALSCH;FALSCH;WAHR;FALSCH;FALSCH;;g_nuts vegetables_and_fruits beans;FALSCH;WAHR;WAHR;FALSCH;FALSCH;FALSCH;WAHR;FALSCH;FALSCH;yes;yes;Anticoc	floxinor	glucovit	tetroxy	limovit ws	ashidox N	doxycycline	neomycin powder	oxytet 25	Apsa aminovit;With water	orally	with feeds;Package details ;no;;;;when_i_feel_better;;false;false;headaches body_aches;FALSCH;FALSCH;FALSCH;FALSCH;FALSCH;FALSCH;FALSCH;FALSCH;FALSCH;WAHR;WAHR;FALSCH;antibiotic_resistance;WAHR;FALSCH;FALSCH;FALSCH;media;FALSCH;FALSCH;FALSCH;WAHR;FALSCH;FALSCH;FALSCH;true;true;true;true;false;true;false;f;strongly_agree;strongly_agree;strongly_agree;strongly_agree;strongly_agree;strongly_agree;st…	limovit	aminovit;to_treat_sick_animals to_prevent_sick_animals_becoming_sick;WAHR;WAHR;FALSCH;FALSCH;FALSCH;;only_sick_animals;WAHR;FALSCH;FALSCH;FALSCH;;veterinary_worker veterinary_drugshop other_farmers;WAHR;WAHR;FALSCH;FALSCH;WAHR;FALSCH;;;;;;;;yes;veterinary_worker package_label other_farmers;WAHR;FALSCH;WAHR;WAHR;FALSCH;;as_recommended_by_the_provider;;member_of_the_household;;orally injection with…
38;female;married;primary;muganda;antibiotics;antimalarials;farming;animal_farming_subsistence;unemployed;200000;FALSCH;FALSCH;FALSCH;WAHR;WAHR;FALSCH;FALSCH;;maize beans potatoes rice matooke__bananna;WAHR;WAHR;FALSCH;WAHR;WAHR;WAHR;FALSCH;FALSCH;FALSCH;yes;no;;;;no;;;;when_medicine_i_bought_is_half;;true;true;fever malaria body_aches headaches;FALSCH;FALSCH;FALSCH;FALSCH;WAHR;WAHR;FALSCH;FALSCH…	albendazole	local herbs;to_treat_sick_animals to_prevent_sick_animals_becoming_sick to_kill_ticks_and_other_pests;WAHR;WAHR;FALSCH;WAHR;FALSCH;;only_sick_animals;WAHR;FALSCH;FALSCH;FALSCH;;other_farmers;FALSCH;FALSCH;FALSCH;FALSCH;WAHR;FALSCH;;;;;;;;yes;other_farmers package_label;FALSCH;FALSCH;WAHR;WAHR;FALSCH;;until_the_animal_is_cucred;;owner_of_the_animal;;orally with_feeds with_water injection;WAHR;WAHR…
79;female;widowed;o__level;muganda;others;antibiotics;farming;crop_farming_subsistence;unemployed;200000;;;;;;;;;maize beans g_nuts matooke__bananna potatoes rice vegetables_and_fruits yams others;WAHR;WAHR;WAHR;WAHR;WAHR;WAHR;WAHR;WAHR;WAHR;yes;no;;;;no;;;;when_i_get_reactions_from_it;;true;true;fever malaria headaches body_aches;FALSCH;FALSCH;FALSCH;FALSCH;WAHR;WAHR;FALSCH;FALSCH;FALSCH;WAHR;WA…
28;male;never_married;o__level;others;antibiotics;antibiotics;self_employment;;self_employed;250000;WAHR;WAHR;FALSCH;WAHR;FALSCH;FALSCH;WAHR;Dog;maize matooke__bananna yams beans others;WAHR;WAHR;FALSCH;WAHR;FALSCH;FALSCH;FALSCH;WAHR;WAHR;yes;yes;Dudufenos;Spray;Mix with water;no;;;;when_the_medium__full_dose__is;;true;true;fever malaria;FALSCH;FALSCH;FALSCH;FALSCH;WAHR;WAHR;FALSCH;FALSCH;FALSCH;…
48;male;married;o__level;muganda;antibiotics;antipyretics__painkillers;farming;animal_farming_subsistence;unemployed;100000;WAHR;FALSCH;FALSCH;WAHR;FALSCH;FALSCH;FALSCH;;potatoes matooke__bananna maize others beans g_nuts;WAHR;WAHR;WAHR;WAHR;WAHR;FALSCH;FALSCH;FALSCH;WAHR;yes;yes;SuperGrow;Spray;Mix with water;no;;;;when_i_feel_better;;true;true;cold_and_flu fever malaria;FALSCH;FALSCH;FALSCH;WAH…
36;female;divorced_or_seperated;primary;muganda;antipyretics__pain_killers;antimalarials;farming;crop_farming_subsistence;unemployed;50000;FALSCH;FALSCH;FALSCH;WAHR;FALSCH;FALSCH;FALSCH;;maize matooke__bananna potatoes beans others;WAHR;WAHR;FALSCH;WAHR;WAHR;FALSCH;FALSCH;FALSCH;WAHR;yes;yes;Vigimax and Super Green;Spray;5mg in 10 litre of water;no;;;;when_the_medium__full_dose__is;;true;false;co…
22;female;married;o__level;munyankole;antibiotics;antimalarials;business;;self_employed;150000;WAHR;FALSCH;FALSCH;FALSCH;FALSCH;FALSCH;FALSCH;;beans others;FALSCH;WAHR;FALSCH;FALSCH;FALSCH;FALSCH;FALSCH;FALSCH;WAHR;yes;yes;Beneciline;Injection;Mix all in a 5litre jerrican of water;yes;Lumarterm;Oral;4x2 for adults;when_the_medium__full_dose__is;;true;true;malaria;FALSCH;FALSCH;FALSCH;FALSCH;FALSC…
27;male;married;o__level;muganda;antibiotics;antimalarials;business;;self_employed;100000;FALSCH;FALSCH;FALSCH;FALSCH;WAHR;FALSCH;WAHR;Dog;matooke__bananna beans maize potatoes vegetables_and_fruits;WAHR;WAHR;FALSCH;WAHR;WAHR;FALSCH;WAHR;FALSCH;FALSCH;yes;no;;;;no;;;;when_the_medium__full_dose__is;;true;true;any_other_mentioned__specify;FALSCH;FALSCH;FALSCH;FALSCH;FALSCH;FALSCH;FALSCH;FALSCH;FALS…
55;female;married;primary;muganda;antibiotics;antimalarials;self_employment;;unemployed;50000;FALSCH;FALSCH;FALSCH;WAHR;WAHR;FALSCH;FALSCH;;potatoes maize matooke__bananna others;WAHR;FALSCH;FALSCH;WAHR;WAHR;FALSCH;FALSCH;FALSCH;WAHR;yes;no;;;;no;;;;when_the_medium__full_dose__is;;true;true;cold_and_flu malaria;FALSCH;FALSCH;FALSCH;WAHR;FALSCH;WAHR;FALSCH;FALSCH;FALSCH;FALSCH;FALSCH;FALSCH;;;;;;d…
25;female;never_married;o__level;muganda;antibiotics;antipyretics__painkillers;self_employment;;self_employed;120000;FALSCH;FALSCH;FALSCH;FALSCH;WAHR;FALSCH;FALSCH;;maize matooke__bananna potatoes vegetables_and_fruits;WAHR;FALSCH;FALSCH;WAHR;WAHR;FALSCH;WAHR;FALSCH;FALSCH;yes;no;;;;no;;;;when_the_medium__full_dose__is;;true;true;malaria headaches body_aches;FALSCH;FALSCH;FALSCH;FALSCH;FALSCH;WAH…
42;female;married;technical_vocational;muganda;antibiotics;antipyretics__painkillers;formal_employment;;civil_servant;500000;FALSCH;FALSCH;FALSCH;WAHR;FALSCH;FALSCH;FALSCH;;matooke__bananna potatoes beans others;FALSCH;WAHR;FALSCH;WAHR;WAHR;FALSCH;FALSCH;FALSCH;WAHR;yes;yes;Multi Star;Oral;0.5-5ml for pigs;yes;Panadol;Oral;2x3 for adults;when_the_medium__full_dose__is;;true;true;headaches;FALSCH;…
49;male;married;o__level;others;antibiotics;antipyretics__painkillers;business;;self_employed;250000;FALSCH;WAHR;FALSCH;FALSCH;FALSCH;FALSCH;FALSCH;;maize beans potatoes;WAHR;WAHR;FALSCH;FALSCH;WAHR;FALSCH;FALSCH;FALSCH;FALSCH;no;yes;Masterweed;Spray;Mix with water;no;;;;when_medicine_i_bought_is_half;;true;true;fever;FALSCH;FALSCH;FALSCH;FALSCH;WAHR;FALSCH;FALSCH;FALSCH;FALSCH;FALSCH;FALSCH;FALS…
36;female;married;o__level;muganda;antipyretics__pain_killers;antimalarials;self_employment;;self_employed;130000;WAHR;WAHR;FALSCH;FALSCH;FALSCH;FALSCH;FALSCH;;maize beans matooke__bananna yams others potatoes;WAHR;WAHR;FALSCH;WAHR;WAHR;FALSCH;FALSCH;WAHR;WAHR;yes;no;;;;yes;Flagyl;Oral;2x2 for adults;when_i_feel_better;;true;true;dairrhoea body_aches;FALSCH;FALSCH;WAHR;FALSCH;FALSCH;FALSCH;FALSCH…
31;female;married;technical_vocational;muganda;antibiotics;antimalarials;formal_employment;;self_employed;400000;FALSCH;FALSCH;WAHR;WAHR;WAHR;FALSCH;FALSCH;;beans maize matooke__bananna potatoes vegetables_and_fruits others;WAHR;WAHR;FALSCH;WAHR;WAHR;FALSCH;WAHR;FALSCH;WAHR;yes;no;;;;yes;Sinarest-forte;Oral;2x2 for adults;when_i_feel_better;;true;true;cold_and_flu fever malaria;FALSCH;FALSCH;FALS…
29;male;divorced_or_seperated;o__level;muganda;antipyretics__pain_killers;antimalarials;formal_employment;;self_employed;200000;FALSCH;FALSCH;FALSCH;FALSCH;WAHR;WAHR;WAHR;Ducks;maize beans matooke__bananna potatoes;WAHR;WAHR;FALSCH;WAHR;WAHR;FALSCH;FALSCH;FALSCH;FALSCH;yes;no;;;;yes;Cetrizine	Dexa;Oral;1x1 a day for adults;when_i_feel_better;;true;true;cold_and_flu sore_throat headaches any_other_mentioned__specify;FALSCH;FALSCH;FALSCH;WAHR;FALSCH;FALSCH;FALSCH;FALSCH;WAHR;FALSCH;WAHR;WAHR;;;;;;doctor;WAHR;FALSCH;FALSCH;FALSCH;FALSCH;FALSCH;FALSCH;true;true;true;true;true;true;true;true;agree_slightly;strongly_agree;disagree_strongly;strongly_agree;strongly_agree;strongly_agree;agree_…
50;male;divorced_or_seperated;primary;muganda;antimicrobial;antipyretics__painkillers;business;;self_employed;120000;FALSCH;WAHR;WAHR;WAHR;FALSCH;FALSCH;FALSCH;;maize beans matooke__bananna potatoes;WAHR;WAHR;FALSCH;WAHR;WAHR;FALSCH;FALSCH;FALSCH;FALSCH;no;yes;Dexamethosone;Injection;5-15ml per animal;no;;;;when_the_medium__full_dose__is;;true;true;cold_and_flu malaria;FALSCH;FALSCH;FALSCH;WAHR;F…
45;male;married;primary;others;antibiotics;antibiotics;business;;self_employed;150000;FALSCH;FALSCH;FALSCH;FALSCH;WAHR;FALSCH;FALSCH;;maize beans matooke__bananna potatoes;WAHR;WAHR;FALSCH;WAHR;WAHR;FALSCH;FALSCH;FALSCH;FALSCH;yes;no;;;;no;;;;when_i_feel_better;;false;false;cold_and_flu malaria fever skin_or_wound sore_throat body_aches;FALSCH;FALSCH;FALSCH;WAHR;WAHR;WAHR;FALSCH;WAHR;WAHR;WAHR;FA…
36;female;married;o__level;muganda;antipyretics__pain_killers;antimalarials;business;;civil_servant;300000;WAHR;WAHR;FALSCH;WAHR;FALSCH;WAHR;FALSCH;;maize beans matooke__bananna g_nuts potatoes others;WAHR;WAHR;WAHR;WAHR;WAHR;FALSCH;FALSCH;FALSCH;WAHR;yes;yes;EasyGrow;Spray;1.5-12mg/kg for 7days;yes;Ampicloxy;Oral;1x2 for children;when_i_feel_better;;true;true;cold_and_flu malaria sore_throat bod…
56;male;married;o__level;muganda;antibiotics;antipyretics__painkillers;farming;crop_farming_subsistence;self_employed;600000;WAHR;WAHR;FALSCH;WAHR;WAHR;FALSCH;FALSCH;;maize beans g_nuts matooke__bananna potatoes others;WAHR;WAHR;WAHR;WAHR;WAHR;FALSCH;FALSCH;FALSCH;WAHR;yes;yes;Streptomycin	SuperGreen;Spray;Spray for 3-5days;no;;;;when_the_medium__full_dose__is;;true;true;cold_and_flu malaria urinary_track_infection__uti;FALSCH;WAHR;FALSCH;WAHR;FALSCH;WAHR;FALSCH;FALSCH;FALSCH;FALSCH;FALSCH;FALSCH;;;;;;doctor pharmacist;WAHR;WAHR;FALSCH;FALSCH;FALSCH;FALSCH;FALSCH;true;true;true;true;true;true;true;true;strongly_agree;disagree_slightly;agree_slightly;strongly_agree;strongly_agree;ag…
28;male;never_married;a__level;muganda;antipyretics__pain_killers;antimalarials;business;;self_employed;200000;FALSCH;WAHR;FALSCH;FALSCH;WAHR;FALSCH;FALSCH;;maize beans potatoes;WAHR;WAHR;FALSCH;FALSCH;WAHR;FALSCH;FALSCH;FALSCH;FALSCH;yes;no;;;;yes;Actinac Plus;Oral;1x2 for adults;when_i_feel_better;;true;false;cold_and_flu body_aches;FALSCH;FALSCH;FALSCH;WAHR;FALSCH;FALSCH;FALSCH;FALSCH;FALSCH;W…
48;female;married;primary;muganda;antipyretics__pain_killers;antimalarials;business;;unemployed;70000;FALSCH;FALSCH;FALSCH;FALSCH;FALSCH;WAHR;FALSCH;;maize beans matooke__bananna g_nuts potatoes others;WAHR;WAHR;WAHR;WAHR;WAHR;FALSCH;FALSCH;FALSCH;WAHR;yes;no;;;;no;;;;when_i_feel_better;;true;false;headaches malaria;FALSCH;FALSCH;FALSCH;FALSCH;FALSCH;WAHR;FALSCH;FALSCH;FALSCH;FALSCH;WAHR;FALSCH;;…
36;female;married;primary;muganda;antibiotics;antibiotics;self_employment;;self_employed;150000;FALSCH;FALSCH;FALSCH;FALSCH;WAHR;FALSCH;FALSCH;;beans maize matooke__bananna potatoes;WAHR;WAHR;FALSCH;WAHR;WAHR;FALSCH;FALSCH;FALSCH;FALSCH;yes;no;;;;yes;Metrogyl;Oral;2x2 for adults;when_i_get_reactions_from_it;;true;true;dairrhoea body_aches;FALSCH;FALSCH;WAHR;FALSCH;FALSCH;FALSCH;FALSCH;FALSCH;FALS…
36;male;married;technical_vocational;muganda;antibiotics;other_antimicrobials;formal_employment;;civil_servant;500000;WAHR;WAHR;FALSCH;FALSCH;WAHR;FALSCH;FALSCH;;maize beans matooke__bananna potatoes;WAHR;WAHR;FALSCH;WAHR;WAHR;FALSCH;FALSCH;FALSCH;FALSCH;yes;yes;Roket	Ampicilline and amoxyln;Injection;4.4-11mg/kg for upto 7days;no;;;;when_the_medium__full_dose__is;;true;true;cold_and_flu malaria fever;FALSCH;FALSCH;FALSCH;WAHR;WAHR;WAHR;FALSCH;FALSCH;FALSCH;FALSCH;FALSCH;FALSCH;;;;;;others;FALSCH;FALSCH;FALSCH;FALSCH;FALSCH;FALSCH;WAHR;true;true;true;true;true;true;true;true;strongly_agree;strongly_agree;strongly_agree;strongly_agree;strongly_agree;strongly_ag…
41;female;married;o__level;muganda;antibiotics;antibiotics;business;;self_employed;200000;FALSCH;WAHR;FALSCH;FALSCH;WAHR;FALSCH;FALSCH;;maize beans others vegetables_and_fruits;WAHR;WAHR;FALSCH;FALSCH;FALSCH;FALSCH;WAHR;FALSCH;WAHR;yes;yes;Dewormers	1green like tablet;Oral;Tab in 300ml bottle;yes;Amoxyl;Oral;2x3 for adult;when_the_medium__full_dose__is;;false;false;dairrhoea cold_and_flu skin_or_wound;FALSCH;FALSCH;WAHR;WAHR;FALSCH;FALSCH;FALSCH;WAHR;FALSCH;FALSCH;FALSCH;FALSCH;antibiotic_resistance;WAHR;FALSCH;FALSCH;FALSCH;family_members_or_friend;FALSCH;FALSCH;WAHR;FALSCH;FALSCH;FALSCH;FALSCH;true;true;true;true;false;false;true;f;strongl…	green tab;to_prevent_sick_animals_becoming_sick;FALSCH;WAHR;FALSCH;FALSCH;FALSCH;;;;;;;;;;;;;;;;;;;;;;yes;veterinary_worker;WAHR;FALSCH;FALSCH;FALSCH;FALSCH;;as_long_as_i_can_afford;;owner_of_the_animal;;orally with_water;WAHR;FALSCH;WAHR;FALSCH;FALSCH;;no;my_own_judgement;;placed_in_a_communal_rubbish_p burned;FALSCH;FALSCH;WAHR;WAHR;FALSCH;FALSCH;FALSCH;;increased_treatment_costs
40;male;married;o__level;musoga;antipyretics__pain_killers;antimalarials;self_employment;;self_employed;500000;FALSCH;FALSCH;FALSCH;WAHR;FALSCH;FALSCH;FALSCH;;matooke__bananna vegetables_and_fruits;FALSCH;FALSCH;FALSCH;WAHR;FALSCH;FALSCH;WAHR;FALSCH;FALSCH;yes;yes;Multivitamin;Oral;Oral;yes;Coaterm;Oral;4x2;when_the_medium__full_dose__is;;false;false;dairrhoea fever;FALSCH;FALSCH;WAHR;FALSCH;WAHR…
47;female;married;o__level;muganda;antibiotics;antibiotics;farming;animal_farming_subsistence;self_employed;100000;FALSCH;FALSCH;FALSCH;FALSCH;WAHR;FALSCH;FALSCH;;matooke__bananna potatoes others;FALSCH;FALSCH;FALSCH;WAHR;WAHR;FALSCH;FALSCH;FALSCH;WAHR;yes;yes;Herbs	urine on matooke;Water;Not specific;yes;Septrin;Oral;2x2 for adult;when_i_feel_better;;false;false;cold_and_flu dairrhoea;FALSCH;FALSCH;WAHR;WAHR;FALSCH;FALSCH;FALSCH;FALSCH;FALSCH;FALSCH;FALSCH;FALSCH;antibiotic_resistance;WAHR;FALSCH;FALSCH;FALSCH;family_members_or_friend;FALSCH;FALSCH;WAHR;FALSCH;FALSCH;FALSCH;FALSCH;true;true;true;true;false;false;true;f;agree_slightly;agree_slightly;agree_sl…
78;male;divorced_or_seperated;technical_vocational;muganda;antibiotics;antimalarials;farming;animal_farming_subsistence;self_employed;58000;WAHR;FALSCH;FALSCH;FALSCH;FALSCH;FALSCH;FALSCH;;potatoes others;FALSCH;FALSCH;FALSCH;FALSCH;WAHR;FALSCH;FALSCH;FALSCH;WAHR;yes;yes;Laptiglue;Spray;15ml in15ltr;yes;Herbs;Oral;2 cups a day;when_i_feel_better;;true;true;dairrhoea;FALSCH;FALSCH;WAHR;FALSCH;FALSC…	dewormers;to_treat_sick_animals;WAHR;FALSCH;FALSCH;FALSCH;FALSCH;;only_sick_animals;WAHR;FALSCH;FALSCH;FALSCH;;veterinary_worker veterinary_drugshop;WAHR;WAHR;FALSCH;FALSCH;FALSCH;FALSCH;;;;;;;;yes;veterinary_worker;WAHR;FALSCH;FALSCH;FALSCH;FALSCH;;as_recommended_by_the_provider;;veterinary_worker;;injection;FALSCH;WAHR;FALSCH;FALSCH;FALSCH;;no;as_per_advice_of_a_veterinary_;;thrown_in_a_pit_lat…
23;female;married;o__level;muganda;antipyretics__pain_killers;antipyretics__painkillers;business;;self_employed;500000;FALSCH;WAHR;FALSCH;FALSCH;WAHR;FALSCH;FALSCH;;others;FALSCH;FALSCH;FALSCH;FALSCH;FALSCH;FALSCH;FALSCH;FALSCH;WAHR;yes;yes;Dewormed	yellow tablet;Oral;1tab in 350mls;yes;Red painkillers;Oral;2x2;when_the_medium__full_dose__is;;false;false;dairrhoea fever;FALSCH;FALSCH;WAHR;FALSCH;WAHR;FALSCH;FALSCH;FALSCH;FALSCH;FALSCH;FALSCH;FALSCH;antibiotic_resistance;WAHR;FALSCH;FALSCH;FALSCH;family_members_or_friend;FALSCH;FALSCH;WAHR;FALSCH;FALSCH;FALSCH;FALSCH;true;true;true;true;false;false;true;f;strongly_agree;strongly_agree;agree_s…
50;male;married;none;muganda;antipyretics__pain_killers;other_antimicrobials;farming;crop_farming_commercial;self_employed;250000;FALSCH;FALSCH;FALSCH;WAHR;FALSCH;FALSCH;FALSCH;;potatoes matooke__bananna beans maize others;WAHR;WAHR;FALSCH;WAHR;WAHR;FALSCH;FALSCH;FALSCH;WAHR;yes;yes;Weedmaster;Spray;15ml in 20ltr;yes;Coaterm;Oral4x3;4x3;when_the_medium__full_dose__is;;false;false;dairrhoea;FALSCH…
48;female;widowed;primary;muganda;antibiotics;other_antimicrobials;business;;self_employed;300000;FALSCH;FALSCH;FALSCH;WAHR;WAHR;WAHR;WAHR;Dog;matooke__bananna potatoes yams others maize beans;WAHR;WAHR;FALSCH;WAHR;WAHR;FALSCH;FALSCH;WAHR;WAHR;yes;yes;Liquid for maize weevil;Spray;10ml in20ltr;yes;Brufen;Oral;2x3;when_the_medium__full_dose__is;;false;true;dairrhoea skin_or_wound sore_throat;FALSC…	deworming;to_prevent_sick_animals_becoming_sick;FALSCH;WAHR;FALSCH;FALSCH;FALSCH;;;;;;;;;;;;;;;;;;;;;;yes;veterinary_worker;WAHR;FALSCH;FALSCH;FALSCH;FALSCH;;as_long_as_i_can_afford;;veterinary_worker;;injection;FALSCH;WAHR;FALSCH;FALSCH;FALSCH;;no;my_own_judgement;;thrown_in_a_drain_open_area;FALSCH;FALSCH;FALSCH;FALSCH;WAHR;FALSCH;FALSCH;;increased_treatment_costs
40;female;married;technical_vocational;muganda;others;antibiotics;farming;animal_farming_subsistence;unemployed;600000;WAHR;FALSCH;FALSCH;FALSCH;WAHR;FALSCH;FALSCH;;beans vegetables_and_fruits maize others;WAHR;WAHR;FALSCH;FALSCH;FALSCH;FALSCH;WAHR;FALSCH;WAHR;yes;yes;Liquid for tick	multivitamin;Spray;10ml in 5ltr;yes;Herbs;Oral;Not specific;when_the_medium__full_dose__is;;false;false;dairrhoea;FALSCH;FALSCH;WAHR;FALSCH;FALSCH;FALSCH;FALSCH;FALSCH;FALSCH;FALSCH;FALSCH;FALSCH;antibiotic_resistance;WAHR;FALSCH;FALSCH;FALSCH;family_members_or_friend doctor;WAHR;FALSCH;WAHR;FALSCH;FALSCH;FALSCH;FALSCH;true;true;true;don_t_know;false;don_t_know;true;f;strongly_agree;strongly_agre…	penestrip;to_prevent_sick_animals_becoming_sick to_treat_sick_animals;WAHR;WAHR;FALSCH;FALSCH;FALSCH;;all_animals_of_the_same_species;FALSCH;WAHR;FALSCH;FALSCH;;veterinary_drugshop veterinary_worker;WAHR;WAHR;FALSCH;FALSCH;FALSCH;FALSCH;;;;;;;;yes;veterinary_worker;WAHR;FALSCH;FALSCH;FALSCH;FALSCH;;once;;owner_of_the_animal;;orally injection with_water;WAHR;WAHR;WAHR;FALSCH;FALSCH;;no;as_per_advi…
48;female;married;o__level;others;antibiotics;antipyretics__painkillers;business;;self_employed;300000;FALSCH;WAHR;FALSCH;FALSCH;WAHR;FALSCH;FALSCH;;maize beans g_nuts matooke__bananna vegetables_and_fruits others;WAHR;WAHR;WAHR;WAHR;FALSCH;FALSCH;WAHR;FALSCH;WAHR;yes;yes;Cypa or rocket	weed master	super green	rapid grow;Spray;10ml in 20ltr;yes;Ampiclox;Oral;2x3;when_the_medium__full_dose__is;;false;false;dairrhoea;FALSCH;FALSCH;WAHR;FALSCH;FALSCH;FALSCH;FALSCH;FALSCH;FALSCH;FALSCH;FALSCH;FALSCH;antibiotic_resistance;WAHR;FALSCH;FALSCH;FALSCH;family_members_or_friend;FALSCH;FALSCH;WAHR;FALSCH;FALSCH;FALSCH;FALSCH;true;true;true;false;false;false;true;f;strongly_agree;strongly_agree;strongly_agree;stron…
24;male;never_married;none;others;antipyretics__pain_killers;other_antimicrobials;farming;animal_farming_commercial;self_employed;150000;FALSCH;WAHR;FALSCH;FALSCH;WAHR;FALSCH;FALSCH;;matooke__bananna beans;FALSCH;WAHR;FALSCH;WAHR;FALSCH;FALSCH;FALSCH;FALSCH;FALSCH;yes;yes;Vitamin liquid;In water;20ml in20ltr;yes;Panadol;Oral;2x2;when_i_feel_better;;false;true;dairrhoea;FALSCH;FALSCH;WAHR;FALSCH;F…
22;male;never_married;o__level;others;antipyretics__pain_killers;other_antimicrobials;farming;animal_farming_commercial;self_employed;5;FALSCH;WAHR;FALSCH;FALSCH;WAHR;FALSCH;FALSCH;;potatoes maize beans;WAHR;WAHR;FALSCH;FALSCH;WAHR;FALSCH;FALSCH;FALSCH;FALSCH;yes;yes;Cure;In water;20ml in20ltr;yes;Coaterm;Oral;4x2;when_the_medium__full_dose__is;;false;false;dairrhoea;FALSCH;FALSCH;WAHR;FALSCH;FAL…
49;male;married;technical_vocational;muganda;antibiotics;antibiotics;farming;animal_farming_commercial;self_employed;2500000;WAHR;FALSCH;FALSCH;FALSCH;FALSCH;FALSCH;WAHR;Dogs;matooke__bananna others beans;FALSCH;WAHR;FALSCH;WAHR;FALSCH;FALSCH;FALSCH;FALSCH;WAHR;yes;yes;Duodip	tactick;Spray;1ltr 1ml for duodip	2ml 1tr for tactics;yes;Herbs;Oral;Not specific;when_i_feel_better;;false;false;skin_or_wound sore_throat;FALSCH;FALSCH;FALSCH;FALSCH;FALSCH;FALSCH;FALSCH;WAHR;WAHR;FALSCH;FALSCH;FALSCH;antibiotic_resistance;WAHR;FALSCH;FALSCH;FALSCH;family_members_or_friend;FALSCH;FALSCH;WAHR;FALSCH;FALSCH;FALSCH;FALSCH;true;true;true;don_t_know;don_t_know;false;true;f;strongly_agree;agree_slightly;agree_slightl…	vitamin	bitalex	vitalex;to_kill_ticks_and_other_pests to_treat_sick_animals to_prevent_sick_animals_becoming_sick;WAHR;WAHR;FALSCH;WAHR;FALSCH;;only_sick_animals;WAHR;FALSCH;FALSCH;FALSCH;;veterinary_drugshop;FALSCH;WAHR;FALSCH;FALSCH;FALSCH;FALSCH;;;;;;;;yes;veterinary_worker;WAHR;FALSCH;FALSCH;FALSCH;FALSCH;;as_recommended_by_the_provider;;owner_of_the_animal;;injection with_water;FALSCH;WAHR;WAHR;FALSCH;FALSC…
45;female;divorced_or_seperated;o__level;muganda;antibiotics;antimalarials;business;;self_employed;200000;FALSCH;WAHR;FALSCH;WAHR;WAHR;FALSCH;WAHR;Dog;maize;WAHR;FALSCH;FALSCH;FALSCH;FALSCH;FALSCH;FALSCH;FALSCH;FALSCH;yes;yes;Vitamin;Injection;Don't know;yes;Septrin;Oral;2x3;when_the_medium__full_dose__is;;true;false;dairrhoea;FALSCH;FALSCH;WAHR;FALSCH;FALSCH;FALSCH;FALSCH;FALSCH;FALSCH;FALSCH;FA…
40;female;married;o__level;muganda;antipyretics__pain_killers;antimalarials;self_employment;;self_employed;250000;FALSCH;WAHR;FALSCH;FALSCH;FALSCH;FALSCH;FALSCH;;potatoes matooke__bananna others;FALSCH;FALSCH;FALSCH;WAHR;WAHR;FALSCH;FALSCH;FALSCH;WAHR;yes;yes;Weedmaster;Spray;Don't Know;yes;Corterm;Oral;4x2;when_i_feel_better;;false;true;dairrhoea skin_or_wound sore_throat urinary_track_infection…
64;female;married;primary;muganda;others;antipyretics__painkillers;farming;animal_farming_commercial;self_employed;150000;FALSCH;FALSCH;FALSCH;WAHR;FALSCH;FALSCH;WAHR;Cat;vegetables_and_fruits matooke__bananna;FALSCH;FALSCH;FALSCH;WAHR;FALSCH;FALSCH;WAHR;FALSCH;FALSCH;yes;yes;Milky liquid;Spray;Dont know;yes;Herbs;Oral;Not specific;when_the_medium__full_dose__is;;false;false;dairrhoea cold_and_fl…	dewormer;to_prevent_sick_animals_becoming_sick;FALSCH;WAHR;FALSCH;FALSCH;FALSCH;;;;;;;;;;;;;;;;;;;;;;yes;veterinary_worker;WAHR;FALSCH;FALSCH;FALSCH;FALSCH;;until_the_animal_is_cucred;;veterinary_worker;;injection;FALSCH;WAHR;FALSCH;FALSCH;FALSCH;;no;my_own_judgement;;burned;FALSCH;FALSCH;FALSCH;WAHR;FALSCH;FALSCH;FALSCH;;reduced_productivity
47;male;married;primary;muganda;antipyretics__pain_killers;antimalarials;business;;self_employed;6;FALSCH;WAHR;FALSCH;FALSCH;WAHR;FALSCH;FALSCH;;vegetables_and_fruits potatoes matooke__bananna;FALSCH;FALSCH;FALSCH;WAHR;WAHR;FALSCH;WAHR;FALSCH;FALSCH;yes;yes;Dudiamixine	super green	indophyll;Spray;80ml in16 ltr supergreen;yes;Panadol;Oral;2x3;when_i_feel_better;;false;false;dairrhoea skin_or_wound sore_throat;FALSCH;FALSCH;WAHR;FALSCH;FALSCH;FALSCH;FALSCH;WAHR;WAHR;FALSCH;FALSCH;FALSCH;antibiotic_resistance;WAHR;FALSCH;FALSCH;FALSCH;family_members_or_friend;FALSCH;FALSCH;WAHR;FALSCH;FALSCH;FALSCH;FALSCH;true;true;true;false;false;don_t_know;true;f;strongly_agree;agree_sligh…
40;female;married;o__level;muganda;antibiotics;antimalarials;business;;self_employed;200000;FALSCH;FALSCH;FALSCH;FALSCH;WAHR;FALSCH;FALSCH;;vegetables_and_fruits matooke__bananna others potatoes;FALSCH;FALSCH;FALSCH;WAHR;WAHR;FALSCH;WAHR;FALSCH;WAHR;yes;no;;;;yes;Septrin;Oral;2x3;when_i_feel_better;;false;false;dairrhoea sore_throat skin_or_wound;FALSCH;FALSCH;WAHR;FALSCH;FALSCH;FALSCH;FALSCH;WAH…
35;male;married;o__level;muganda;antipyretics__pain_killers;other_antimicrobials;farming;animal_farming_subsistence;self_employed;80000;FALSCH;WAHR;FALSCH;WAHR;WAHR;FALSCH;WAHR;Dog;matooke__bananna maize;WAHR;FALSCH;FALSCH;WAHR;FALSCH;FALSCH;FALSCH;FALSCH;FALSCH;yes;no;;;;yes;Panadol;Oral;2*3;when_the_medium__full_dose__is;;false;false;dairrhoea cold_and_flu skin_or_wound;FALSCH;FALSCH;WAHR;WAHR;…
70;female;married;technical_vocational;muganda;antipyretics__pain_killers;other_antimicrobials;farming;animal_farming_subsistence;others;900000;WAHR;FALSCH;FALSCH;FALSCH;WAHR;FALSCH;FALSCH;;matooke__bananna maize beans vegetables_and_fruits;WAHR;WAHR;FALSCH;WAHR;FALSCH;FALSCH;WAHR;FALSCH;FALSCH;yes;yes;Protide	Ivanor;Injection & spray;I use a Doctor;yes;Panadol;Oral;2*3;when_the_medium__full_dose__is;;false;true;hiv_aids urinary_track_infection__uti skin_or_wound sore_throat;WAHR;WAHR;FALSCH;FALSCH;FALSCH;FALSCH;FALSCH;WAHR;WAHR;FALSCH;FALSCH;FALSCH;drug_resistance_1;FALSCH;FALSCH;WAHR;FALSCH;doctor media family_members_or_friend;WAHR;FALSCH;WAHR;WAHR;FALSCH;FALSCH;FALSCH;true;true;true;true;true;true;…
60;female;married;primary;muganda;antipyretics__pain_killers;antimalarials;farming;animal_farming_subsistence;self_employed;200000;WAHR;FALSCH;FALSCH;FALSCH;WAHR;FALSCH;FALSCH;;beans maize matooke__bananna vegetables_and_fruits;WAHR;WAHR;FALSCH;WAHR;FALSCH;FALSCH;WAHR;FALSCH;FALSCH;yes;yes;Duodip 55% E.C.;Spray;I have a doctor;yes;Panadol;Oral;2*3;when_the_medium__full_dose__is;;true;false;fever …
50;female;married;o__level;muganda;antipyretics__pain_killers;antimalarials;farming;animal_farming_subsistence;self_employed;300000;WAHR;FALSCH;FALSCH;WAHR;WAHR;FALSCH;WAHR;Dog;potatoes matooke__bananna maize vegetables_and_fruits beans;WAHR;WAHR;FALSCH;WAHR;WAHR;FALSCH;WAHR;FALSCH;FALSCH;yes;yes;Albafas 10% & Duodip 55% E.C.;Oral & spray;20mls for a mature cow;yes;Panadol;Oral;2*3 in day;when_i_…
66;female;married;primary;muganda;antipyretics__pain_killers;antimalarials;farming;animal_farming_commercial;self_employed;150000;WAHR;WAHR;FALSCH;FALSCH;WAHR;FALSCH;WAHR;Dog;maize matooke__bananna beans vegetables_and_fruits;WAHR;WAHR;FALSCH;WAHR;FALSCH;FALSCH;WAHR;FALSCH;FALSCH;yes;yes;Duodip 55% E.C.;Spray;As prescribed by the doctor;yes;Panadol;Oral;2*3 in a day;when_i_feel_better;;false;true…
51;female;married;technical_vocational;muganda;antipyretics__pain_killers;antimalarials;farming;animal_farming_commercial;civil_servant;600000;FALSCH;FALSCH;FALSCH;WAHR;FALSCH;FALSCH;WAHR;Cat;vegetables_and_fruits matooke__bananna maize beans potatoes others;WAHR;WAHR;FALSCH;WAHR;WAHR;FALSCH;WAHR;FALSCH;WAHR;yes;no;;;;yes;Panadol;Oral;2*3 on a day;when_the_medium__full_dose__is;;false;false;cold_…
75;male;married;a__level;muganda;antipyretics__pain_killers;other_antimicrobials;farming;animal_farming_commercial;self_employed;300000;FALSCH;FALSCH;FALSCH;FALSCH;WAHR;FALSCH;FALSCH;;vegetables_and_fruits maize beans matooke__bananna;WAHR;WAHR;FALSCH;WAHR;FALSCH;FALSCH;WAHR;FALSCH;FALSCH;yes;yes;Round up for crops;Spray;As prescribed by the doctor;yes;Panadol;Oral;2*3 in a day;when_the_medium__f…
65;male;married;o__level;muganda;antipyretics__pain_killers;other_antimicrobials;farming;animal_farming_commercial;self_employed;400000;WAHR;WAHR;FALSCH;FALSCH;WAHR;FALSCH;WAHR;Dogs;maize beans matooke__bananna vegetables_and_fruits;WAHR;WAHR;FALSCH;WAHR;FALSCH;FALSCH;WAHR;FALSCH;FALSCH;yes;yes;Duodip 55%EC;Spray;As prescribed by the doctor;yes;Panadol;Oral;2*3 in a day;when_the_medium__full_dose…
30;female;married;o__level;muganda;antipyretics__pain_killers;antimalarials;farming;animal_farming_commercial;self_employed;500000;FALSCH;FALSCH;FALSCH;WAHR;WAHR;FALSCH;FALSCH;;maize beans matooke__bananna vegetables_and_fruits;WAHR;WAHR;FALSCH;WAHR;FALSCH;FALSCH;WAHR;FALSCH;FALSCH;yes;no;;;;yes;Kigaki;Oral;No dose;when_i_feel_better;;false;true;malaria measles;FALSCH;FALSCH;FALSCH;FALSCH;FALSCH;…
50;female;married;primary;muganda;antipyretics__pain_killers;antimalarials;farming;animal_farming_commercial;self_employed;300000;FALSCH;FALSCH;FALSCH;WAHR;WAHR;FALSCH;FALSCH;;matooke__bananna maize beans yams;WAHR;WAHR;FALSCH;WAHR;FALSCH;FALSCH;FALSCH;WAHR;FALSCH;yes;no;;;;yes;Panadol;Oral;2*3 in a day;when_i_feel_better;;true;true;fever measles skin_or_wound;FALSCH;FALSCH;FALSCH;FALSCH;WAHR;FAL…
3;female;married;a__level;muganda;antipyretics__pain_killers;antimalarials;farming;animal_farming_commercial;self_employed;300000;FALSCH;FALSCH;FALSCH;WAHR;FALSCH;FALSCH;WAHR;Dog & big rat(musomba byuma);vegetables_and_fruits matooke__bananna;FALSCH;FALSCH;FALSCH;WAHR;FALSCH;FALSCH;WAHR;FALSCH;FALSCH;yes;yes;Seven dudu dust for dogs	Dudu cyper 5% EC for vegetables	ferrum 10%+B12 & indofil45 mancozeb 80% wp.;Spray	injection & smearing.;I have a doctor;yes;Mululusa;Oral;When I feel better;when_the_medium__full_dose__is;;false;true;dairrhoea malaria measles sore_throat;FALSCH;FALSCH;WAHR;FALSCH;FALSCH;WAHR;WAHR;FALSCH;WAHR;FALSCH;FALSCH;FALSCH;drug_resistance_1;FALSCH;FALSCH;WAHR;FALSCH;media doctor;WAHR;FALSCH;FALSCH;WAHR;FALSCH;FALSCH;FALSCH;don_t_know;true;true;true;true;true;true;true;strongly_agree;stro…
57;female;married;o__level;muganda;antipyretics__pain_killers;antimalarials;farming;animal_farming_commercial;self_employed;50000;FALSCH;WAHR;FALSCH;FALSCH;WAHR;FALSCH;FALSCH;;potatoes g_nuts;FALSCH;FALSCH;WAHR;FALSCH;WAHR;FALSCH;FALSCH;FALSCH;FALSCH;yes;no;;;;yes;Kigaki;Oral;Until feel better;when_i_feel_better;;don_t_know;true;cold_and_flu sore_throat skin_or_wound;FALSCH;FALSCH;FALSCH;WAHR;FAL…
45;female;married;o__level;muganda;antipyretics__pain_killers;antimalarials;farming;animal_farming_commercial;self_employed;300000;FALSCH;FALSCH;FALSCH;WAHR;WAHR;FALSCH;FALSCH;;matooke__bananna vegetables_and_fruits potatoes;FALSCH;FALSCH;FALSCH;WAHR;WAHR;FALSCH;WAHR;FALSCH;FALSCH;yes;yes;Albafas 2.5%;Oral;I have a doctor;yes;Panadol;Oral;2*3 in a day;when_the_medium__full_dose__is;;true;true;dai…
58;female;married;o__level;muganda;antipyretics__pain_killers;other_antimicrobials;farming;animal_farming_commercial;self_employed;200000;WAHR;WAHR;FALSCH;WAHR;FALSCH;FALSCH;FALSCH;;maize beans matooke__bananna vegetables_and_fruits;WAHR;WAHR;FALSCH;WAHR;FALSCH;FALSCH;WAHR;FALSCH;FALSCH;yes;yes;Taktic	Bayticol;Spray;I have a doctor;yes;Kigaki;Oral;Until when I feel better;when_the_medium__full_dose__is;;false;true;sore_throat measles malaria;FALSCH;FALSCH;FALSCH;FALSCH;FALSCH;WAHR;WAHR;FALSCH;WAHR;FALSCH;FALSCH;FALSCH;antibiotic_resistance;WAHR;FALSCH;FALSCH;FALSCH;doctor media;WAHR;FALSCH;FALSCH;WAHR;FALSCH;FALSCH;FALSCH;false;true;true;true;true;true;true;true;strongly_agree;strongly_agree;s…
50;male;married;a__level;muganda;antipyretics__pain_killers;antimalarials;farming;animal_farming_commercial;self_employed;400000;WAHR;FALSCH;WAHR;FALSCH;WAHR;FALSCH;WAHR;Dog;matooke__bananna maize beans vegetables_and_fruits;WAHR;WAHR;FALSCH;WAHR;FALSCH;FALSCH;WAHR;FALSCH;FALSCH;yes;no;;;;yes;Kigaki	mululusa;Oral;No;when_i_feel_better;;false;true;sore_throat skin_or_wound measles malaria;FALSCH;FALSCH;FALSCH;FALSCH;FALSCH;WAHR;WAHR;WAHR;WAHR;FALSCH;FALSCH;FALSCH;drug_resistance_1;FALSCH;FALSCH;WAHR;FALSCH;doctor media;WAHR;FALSCH;FALSCH;WAHR;FALSCH;FALSCH;FALSCH;true;true;true;false;true;true;true;true;strongly_agree;agree_slightly;strongly_agree;strongly_agree;agree_slightly;strongly_agree;…
52;female;married;technical_vocational;muganda;antipyretics__pain_killers;other_antimicrobials;farming;animal_farming_commercial;self_employed;300000;WAHR;FALSCH;FALSCH;WAHR;FALSCH;FALSCH;WAHR;Dogs;maize beans matooke__bananna vegetables_and_fruits;WAHR;WAHR;FALSCH;WAHR;FALSCH;FALSCH;WAHR;FALSCH;FALSCH;yes;yes;Multivitamin injection	Nitroxynil -34	oxystar 20%	oxyetracycline 12.5%	levamisole inj. 10%. & Norotraz12.5% E.C.;Spray	injection;Doctors;yes;Mululusa;Oral;When I feel better;when_i_feel_better;;true;true;measles cold_and_flu;FALSCH;FALSCH;FALSCH;WAHR;FALSCH;FALSCH;WAHR;FALSCH;FALSCH;FALSCH;FALSCH;FALSCH;drug_resistance_1;FALSCH;FALSCH;WAHR;FALSCH;doctor;WAHR;FALSCH;FALSCH;FALSCH;FALSCH;FALSCH;FALSCH;don_t_know;true;true;true;true;true;true;true;strongly_agree;strongly_agree;strongly_agree;strongly_agree;agree_sli…
41;male;married;primary;muganda;antipyretics__pain_killers;other_antimicrobials;farming;animal_farming_commercial;self_employed;300000;FALSCH;FALSCH;FALSCH;FALSCH;WAHR;FALSCH;FALSCH;;matooke__bananna maize beans vegetables_and_fruits;WAHR;WAHR;FALSCH;WAHR;FALSCH;FALSCH;WAHR;FALSCH;FALSCH;yes;no;;;;yes;Panadol;Oral;2*3 in a day;when_the_medium__full_dose__is;;false;true;fever cold_and_flu skin_or_…
42;male;married;primary;muganda;antipyretics__pain_killers;antimalarials;farming;animal_farming_commercial;self_employed;200000;FALSCH;FALSCH;FALSCH;FALSCH;WAHR;FALSCH;WAHR;Cat;maize beans g_nuts vegetables_and_fruits matooke__bananna;WAHR;WAHR;WAHR;WAHR;FALSCH;FALSCH;WAHR;FALSCH;FALSCH;yes;no;;;;yes;Panadol;Oral;2*3 in a day;when_i_feel_better;;false;true;sore_throat skin_or_wound measles malari…	;to_treat_sick_animals;WAHR;FALSCH;FALSCH;FALSCH;FALSCH;;only_sick_animals;WAHR;FALSCH;FALSCH;FALSCH;;veterinary_worker;WAHR;FALSCH;FALSCH;FALSCH;FALSCH;FALSCH;;;;;;;;yes;veterinary_worker;WAHR;FALSCH;FALSCH;FALSCH;FALSCH;;as_recommended_by_the_provider;;veterinary_worker;;orally injection;WAHR;WAHR;FALSCH;FALSCH;FALSCH;;no;manufacturers_recommendation;;deposited_in_communal_bins_and placed_in_a_…
63;female;married;o__level;muganda;antipyretics__pain_killers;antimalarials;farming;animal_farming_commercial;self_employed;400000;WAHR;WAHR;FALSCH;WAHR;WAHR;FALSCH;WAHR;Dogs;maize matooke__bananna potatoes others beans;WAHR;WAHR;FALSCH;WAHR;WAHR;FALSCH;FALSCH;FALSCH;WAHR;yes;yes;Duodip 55%E.C.;Spray;As prescribed by the doctor;yes;Panadol;Oral;2*3 in a day;when_the_medium__full_dose__is;;false;t…
39;male;married;primary;muganda;antipyretics__pain_killers;antimalarials;farming;animal_farming_commercial;self_employed;350000;FALSCH;WAHR;FALSCH;WAHR;FALSCH;FALSCH;FALSCH;;maize beans matooke__bananna vegetables_and_fruits;WAHR;WAHR;FALSCH;WAHR;FALSCH;FALSCH;WAHR;FALSCH;FALSCH;yes;yes;Urea & NBK for crops;Spray;As prescribed by the doctor;yes;Paracetamol;Oral;2*3 in a day for five days;when_the…
40;male;married;primary;munyankole;antibiotics;antimalarials;business;;self_employed;500000;FALSCH;WAHR;FALSCH;FALSCH;FALSCH;FALSCH;WAHR;Dogs;matooke__bananna others;FALSCH;FALSCH;FALSCH;WAHR;FALSCH;FALSCH;FALSCH;FALSCH;WAHR;yes;yes;Albafas;Oral;15ml in 10ml for adult;yes;Panadol;Oral;2x1;when_i_feel_better;;false;false;dairrhoea body_aches sore_throat skin_or_wound headaches;FALSCH;FALSCH;WAHR;F…
44;female;married;primary;muganda;others;other_antimicrobials;business;;self_employed;85000;FALSCH;WAHR;FALSCH;FALSCH;WAHR;FALSCH;WAHR;Dogs;matooke__bananna others;FALSCH;FALSCH;FALSCH;WAHR;FALSCH;FALSCH;FALSCH;FALSCH;WAHR;yes;yes;Vitamin;Oral	injection;Don't know;no;;;;when_i_feel_better;;true;true;dairrhoea;FALSCH;FALSCH;WAHR;FALSCH;FALSCH;FALSCH;FALSCH;FALSCH;FALSCH;FALSCH;FALSCH;FALSCH;antibiotic_resistance;WAHR;FALSCH;FALSCH;FALSCH;family_members_or_friend;FALSCH;FALSCH;WAHR;FALSCH;FALSCH;FALSCH;FALSCH;true;true;true;false;false;false;true;f;strongly_agree;agree_slightly;agree_slightly;strongly_agree;strongly_agree;disagree_strong…
22;male;never_married;a__level;muganda;antibiotics;antibiotics;business;;self_employed;350000;FALSCH;WAHR;FALSCH;FALSCH;WAHR;WAHR;FALSCH;;maize matooke__bananna;WAHR;FALSCH;FALSCH;WAHR;FALSCH;FALSCH;FALSCH;FALSCH;FALSCH;yes;yes;Rocket	floxina in poultry	enroveto	amnovit;In water;Floxina	5ml in 20ltr;yes;Flucap;Oral;1x2;when_i_feel_better;;false;false;dairrhoea sore_throat skin_or_wound;FALSCH;FALSCH;WAHR;FALSCH;FALSCH;FALSCH;FALSCH;WAHR;WAHR;FALSCH;FALSCH;FALSCH;antibiotic_resistance;WAHR;FALSCH;FALSCH;FALSCH;family_members_or_friend;FALSCH;FALSCH;WAHR;FALSCH;FALSCH;FALSCH;FALSCH;true;true;true;false;false;false;true;f;strongly_agree;strongly_agree;agree_slightly;strongly_agree;…
26;female;married;o__level;muganda;others;other_antimicrobials;farming;animal_farming_commercial;self_employed;200000;FALSCH;WAHR;FALSCH;WAHR;WAHR;FALSCH;FALSCH;;beans potatoes others;FALSCH;WAHR;FALSCH;FALSCH;WAHR;FALSCH;FALSCH;FALSCH;WAHR;no;yes;Liquid for deworming;Injection;Don't know;no;;;;when_the_medium__full_dose__is;;false;false;dairrhoea urinary_track_infection__uti sore_throat;FALSCH;W…	liquid;to_prevent_sick_animals_becoming_sick;FALSCH;WAHR;FALSCH;FALSCH;FALSCH;;;;;;;;;;;;;;;;;;;;;;yes;veterinary_worker;WAHR;FALSCH;FALSCH;FALSCH;FALSCH;;as_long_as_i_can_afford;;veterinary_worker;;injection;FALSCH;WAHR;FALSCH;FALSCH;FALSCH;;no;my_own_judgement;;burned;FALSCH;FALSCH;FALSCH;WAHR;FALSCH;FALSCH;FALSCH;;diseases_such_as_a_cute_respiratory_infe
32;female;married;technical_vocational;muganda;antibiotics;other_antimicrobials;farming;animal_farming_commercial;self_employed;580000;WAHR;WAHR;WAHR;FALSCH;WAHR;FALSCH;FALSCH;;matooke__bananna others potatoes beans;FALSCH;WAHR;FALSCH;WAHR;WAHR;FALSCH;FALSCH;FALSCH;WAHR;yes;yes;Tetracycline;In water;2 table spoons in 20ltr;yes;Amoxyl;Oral;2x3;when_the_medium__full_dose__is;;false;false;dairrhoea;…
60;female;married;o__level;muganda;antipyretics__pain_killers;antibiotics;farming;animal_farming_commercial;self_employed;250000;WAHR;FALSCH;FALSCH;WAHR;WAHR;FALSCH;WAHR;Dog;potatoes maize others;WAHR;FALSCH;FALSCH;FALSCH;WAHR;FALSCH;FALSCH;FALSCH;WAHR;yes;yes;Vitamin	antipox for cows;Injection;4ml in20ltr;yes;Panadol;Oral;2x3;when_i_feel_better;;false;false;dairrhoea sore_throat skin_or_wound;FALSCH;FALSCH;WAHR;FALSCH;FALSCH;FALSCH;FALSCH;WAHR;WAHR;FALSCH;FALSCH;FALSCH;antibiotic_resistance;WAHR;FALSCH;FALSCH;FALSCH;family_members_or_friend;FALSCH;FALSCH;WAHR;FALSCH;FALSCH;FALSCH;FALSCH;true;true;true;true;false;false;true;don_t_know;strongly_agree;agree_slig…
20;male;married;primary;munyankole;antipyretics__pain_killers;antimalarials;farming;animal_farming_commercial;self_employed;2;WAHR;WAHR;WAHR;FALSCH;WAHR;FALSCH;FALSCH;;vegetables_and_fruits yams potatoes matooke__bananna;FALSCH;FALSCH;FALSCH;WAHR;WAHR;FALSCH;WAHR;WAHR;FALSCH;yes;yes;Duodip;Spray;50ml in 20ltr;yes;Panadol;Oral;2x3;when_i_feel_better;;false;false;dairrhoea malaria skin_or_wound sor…
33;female;married;o__level;muganda;others;other_antimicrobials;formal_employment;;self_employed;200000;WAHR;FALSCH;FALSCH;FALSCH;FALSCH;FALSCH;FALSCH;;others;FALSCH;FALSCH;FALSCH;FALSCH;FALSCH;FALSCH;FALSCH;FALSCH;WAHR;yes;no;;;;no;;;;when_i_feel_better;;false;true;dairrhoea;FALSCH;FALSCH;WAHR;FALSCH;FALSCH;FALSCH;FALSCH;FALSCH;FALSCH;FALSCH;FALSCH;FALSCH;antibiotic_resistance;WAHR;FALSCH;FALSCH;…
35;female;married;primary;others;antipyretics__pain_killers;other_antimicrobials;farming;animal_farming_commercial;self_employed;300000;FALSCH;FALSCH;FALSCH;FALSCH;WAHR;WAHR;FALSCH;;vegetables_and_fruits others maize;WAHR;FALSCH;FALSCH;FALSCH;FALSCH;FALSCH;WAHR;FALSCH;WAHR;yes;yes;Dd;Spray;5spoons in 20ltt;yes;Panadol;Oral;2x3;when_i_feel_better;;false;false;dairrhoea skin_or_wound sore_throat;FA…
65;female;divorced_or_seperated;o__level;muganda;antibiotics;antibiotics;farming;animal_farming_commercial;self_employed;300000;WAHR;WAHR;FALSCH;WAHR;WAHR;FALSCH;WAHR;Dogs;vegetables_and_fruits maize matooke__bananna potatoes others;WAHR;FALSCH;FALSCH;WAHR;WAHR;FALSCH;WAHR;FALSCH;WAHR;yes;yes;Vitamin;Oral;Don't know;yes;Coarterm;Oral;4x2;when_the_medium__full_dose__is;;false;false;dairrhoea skin_…
48;female;married;o__level;muganda;antipyretics__pain_killers;other_antimicrobials;farming;animal_farming_commercial;self_employed;400000;WAHR;WAHR;FALSCH;FALSCH;WAHR;FALSCH;FALSCH;;maize beans matooke__bananna vegetables_and_fruits others;WAHR;WAHR;FALSCH;WAHR;FALSCH;FALSCH;WAHR;FALSCH;WAHR;yes;yes;Duodip 55%E.C.;Spray;I use a doctor;yes;Panadol;Oral;2*3 in a day;when_i_feel_better;;false;true;c…
80;female;widowed;o__level;muganda;antipyretics__pain_killers;other_antimicrobials;farming;animal_farming_commercial;self_employed;200000;WAHR;FALSCH;FALSCH;WAHR;WAHR;FALSCH;WAHR;Dog	cat;maize beans matooke__bananna vegetables_and_fruits others;WAHR;WAHR;FALSCH;WAHR;FALSCH;FALSCH;WAHR;FALSCH;WAHR;yes;no;;;;yes;Panadol;Oral;2*3 in a day;when_i_feel_better;;false;true;cold_and_flu skin_or_wound sore_throat;FALSCH;FALSCH;FALSCH;WAHR;FALSCH;FALSCH;FALSCH;WAHR;WAHR;FALSCH;FALSCH;FALSCH;drug_resistance_1;FALSCH;FALSCH;WAHR;FALSCH;doctor media;WAHR;FALSCH;FALSCH;WAHR;FALSCH;FALSCH;F…
70;female;married;primary;muganda;antipyretics__pain_killers;antimalarials;farming;animal_farming_commercial;self_employed;150000;WAHR;WAHR;FALSCH;WAHR;WAHR;FALSCH;WAHR;Dogs;maize beans matooke__bananna vegetables_and_fruits potatoes;WAHR;WAHR;FALSCH;WAHR;WAHR;FALSCH;WAHR;FALSCH;FALSCH;yes;yes;Rokets for crops & Norotraz 12.5wv	indofil.;Spray;As prescribed by the doctor;yes;Kigaki;Oral;I feel ok;when_i_feel_better;;false;true;cold_and_flu skin_or_wound sore_throat fever;FALSCH;FALSCH;FALSCH;WAHR;WAHR;FALSCH;FALSCH;WAHR;WAHR;FALSCH;FALSCH;FALSCH;drug_resistance_1 superbugs;FALSCH;WAHR;WAHR;FALSCH;doctor media;WAHR;FALSCH;FALSCH;WAHR;FALSCH;FALSCH;FALSCH;don_t_know;true;true;true;true;true;true;f;strongly_agree;strongly_a…
29;male;never_married;o__level;muganda;antipyretics__pain_killers;antimalarials;farming;animal_farming_commercial;self_employed;250000;WAHR;FALSCH;WAHR;FALSCH;WAHR;FALSCH;FALSCH;;vegetables_and_fruits beans matooke__bananna;FALSCH;WAHR;FALSCH;WAHR;FALSCH;FALSCH;WAHR;FALSCH;FALSCH;yes;yes;Weat muster	bodernill	& closeup	dudu cyper	rocket & fungal cill;Spray;150mls in 10litres;yes;Panadol;Oral;2*3 in a day;when_i_feel_better;;don_t_know;false;measles sore_throat skin_or_wound;FALSCH;FALSCH;FALSCH;FALSCH;FALSCH;FALSCH;WAHR;WAHR;WAHR;FALSCH;FALSCH;FALSCH;antibiotic_resistance drug_resistance_1;WAHR;FALSCH;WAHR;FALSCH;doctor media;WAHR;FALSCH;FALSCH;WAHR;FALSCH;FALSCH;FALSCH;true;true;true;true;true;true;true;true;strongly_agr…
40;male;married;o__level;muganda;antipyretics__pain_killers;antimalarials;farming;animal_farming_commercial;self_employed;100000;FALSCH;FALSCH;FALSCH;WAHR;FALSCH;FALSCH;FALSCH;;maize beans matooke__bananna vegetables_and_fruits;WAHR;WAHR;FALSCH;WAHR;FALSCH;FALSCH;WAHR;FALSCH;FALSCH;yes;no;;;;yes;Panadol;Oral;2*3 in a day;when_the_medium__full_dose__is;;false;false;cold_and_flu malaria measles sor…
40;female;married;primary;muganda;antipyretics__pain_killers;antimalarials;farming;animal_farming_commercial;self_employed;150000;FALSCH;FALSCH;FALSCH;WAHR;FALSCH;FALSCH;FALSCH;;maize beans matooke__bananna;WAHR;WAHR;FALSCH;WAHR;FALSCH;FALSCH;FALSCH;FALSCH;FALSCH;yes;no;;;;yes;Mululusa;Oral;When I feel better;when_i_feel_better;;false;true;sore_throat skin_or_wound malaria cold_and_flu;FALSCH;FAL…
38;female;married;o__level;muganda;antipyretics__pain_killers;other_antimicrobials;farming;animal_farming_commercial;self_employed;80000;FALSCH;FALSCH;FALSCH;FALSCH;WAHR;FALSCH;FALSCH;;matooke__bananna beans vegetables_and_fruits;FALSCH;WAHR;FALSCH;WAHR;FALSCH;FALSCH;WAHR;FALSCH;FALSCH;yes;yes;Dewormer;Oral;As prescribed by the doctor;yes;Mululusa;Oral;When I feel better;when_i_feel_better;;false…
36;female;married;technical_vocational;muganda;antipyretics__pain_killers;other_antimicrobials;farming;animal_farming_commercial;civil_servant;500000;FALSCH;FALSCH;FALSCH;WAHR;WAHR;FALSCH;WAHR;Dog;matooke__bananna;FALSCH;FALSCH;FALSCH;WAHR;FALSCH;FALSCH;FALSCH;FALSCH;FALSCH;yes;yes;Macrolan	tetracycline Germany 25%	Newcastle.;Drop on the eyes;As prescribed by the doctor;yes;Panadol;Oral;2*3 in a day;when_i_feel_better;;false;true;sore_throat measles cold_and_flu hiv_aids;WAHR;FALSCH;FALSCH;WAHR;FALSCH;FALSCH;WAHR;FALSCH;WAHR;FALSCH;FALSCH;FALSCH;drug_resistance_1;FALSCH;FALSCH;WAHR;FALSCH;doctor media;WAHR;FALSCH;FALSCH;WAHR;FALSCH;FALSCH;FALSCH;true;true;true;don_t_know;don_t_know;true;true;true;agree_slig…
49;male;married;o__level;muganda;antipyretics__pain_killers;antimalarials;farming;animal_farming_commercial;self_employed;200000;WAHR;WAHR;FALSCH;WAHR;WAHR;FALSCH;WAHR;Dogs;matooke__bananna vegetables_and_fruits beans maize;WAHR;WAHR;FALSCH;WAHR;FALSCH;FALSCH;WAHR;FALSCH;FALSCH;yes;yes;Alfapor spray & dip	milbitraz	Amitex & albafas 10%;Oral & spray;I have a doctor;yes;Panadol & coartem;Oral;As prescribed by the doctor;when_the_medium__full_dose__is;;false;true;cold_and_flu fever measles sore_throat;FALSCH;FALSCH;FALSCH;WAHR;WAHR;FALSCH;WAHR;FALSCH;WAHR;FALSCH;FALSCH;FALSCH;drug_resistance_1;FALSCH;FALSCH;WAHR;FALSCH;doctor media;WAHR;FALSCH;FALSCH;WAHR;FALSCH;FALSCH;FALSCH;false;true;true;true;true;true;don…	poltricin for poultry.;to_treat_sick_animals;WAHR;FALSCH;FALSCH;FALSCH;FALSCH;;only_sick_animals;WAHR;FALSCH;FALSCH;FALSCH;;veterinary_drugshop;FALSCH;WAHR;FALSCH;FALSCH;FALSCH;FALSCH;;;;;;;;yes;veterinary_worker other_farmers;WAHR;FALSCH;WAHR;FALSCH;FALSCH;;as_recommended_by_the_provider;;veterinary_worker;;injection orally;WAHR;WAHR;FALSCH;FALSCH;FALSCH;;no;manufacturers_recommendation;;deposit…
40;female;married;o__level;muganda;antipyretics__pain_killers;antimalarials;farming;animal_farming_commercial;self_employed;300000;FALSCH;FALSCH;FALSCH;WAHR;WAHR;FALSCH;WAHR;Dog;matooke__bananna vegetables_and_fruits maize;WAHR;FALSCH;FALSCH;WAHR;FALSCH;FALSCH;WAHR;FALSCH;FALSCH;yes;no;;;;yes;Panadol;Oral;2*3 in a day;when_the_medium__full_dose__is;;false;true;cold_and_flu skin_or_wound;FALSCH;FA…
45;female;married;o__level;muganda;antipyretics__pain_killers;antimalarials;farming;animal_farming_commercial;self_employed;80000;FALSCH;FALSCH;FALSCH;WAHR;WAHR;FALSCH;FALSCH;;matooke__bananna maize beans vegetables_and_fruits;WAHR;WAHR;FALSCH;WAHR;FALSCH;FALSCH;WAHR;FALSCH;FALSCH;yes;yes;Zagro Amilyte for crops;Spray;As prescribed by the doctor;yes;Coartem;Oral;As prescribed by the doctor;when_t…
55;female;married;o__level;muganda;antipyretics__pain_killers;antimalarials;farming;animal_farming_commercial;self_employed;500000;FALSCH;FALSCH;FALSCH;FALSCH;WAHR;FALSCH;FALSCH;;matooke__bananna vegetables_and_fruits;FALSCH;FALSCH;FALSCH;WAHR;FALSCH;FALSCH;WAHR;FALSCH;FALSCH;yes;no;;;;yes;Panadol;Oral;2*3 in a day;when_the_medium__full_dose__is;;false;true;cold_and_flu measles malaria;FALSCH;FAL…
44;male;married;primary;muganda;antipyretics__pain_killers;antimalarials;business;;self_employed;300000;WAHR;WAHR;WAHR;WAHR;WAHR;FALSCH;WAHR;Dog;matooke__bananna vegetables_and_fruits maize potatoes;WAHR;FALSCH;FALSCH;WAHR;WAHR;FALSCH;WAHR;FALSCH;FALSCH;yes;yes;"Butarex for cows	penisiline -& aramiciline.
Dythen	brodmill	dadamuster	roket";Injection;I have a doctor;yes;Panadol;2*3 in a day;2*3 in a day;when_the_medium__full_dose__is;;false;true;measles malaria;FALSCH;FALSCH;FALSCH;FALSCH;FALSCH;WAHR;WAHR;FALSCH;FALSCH;FALSCH;FALSCH;FALSCH;superbugs;FALSCH;WAHR;FALSCH;FALSCH;doctor;WAHR;FALSCH;FALSCH;FALSCH;FALSCH;FALSCH;FALSCH;true;true;true;true;false;true;true;true;agree_slightly;strongly_agree;strongly_agree;strongly_agre…
30;male;married;o__level;muganda;antipyretics__pain_killers;antibiotics;farming;crop_farming_commercial;self_employed;200000;FALSCH;FALSCH;FALSCH;FALSCH;WAHR;FALSCH;FALSCH;;vegetables_and_fruits;FALSCH;FALSCH;FALSCH;FALSCH;FALSCH;FALSCH;WAHR;FALSCH;FALSCH;yes;yes;Roket	indofill in powder form	fungal cyper. For crops;Spray;I have a doctor;yes;Panadol;Oral;2*3 in a day;when_the_medium__full_dose__is;;false;true;sore_throat skin_or_wound malaria;FALSCH;FALSCH;FALSCH;FALSCH;FALSCH;WAHR;FALSCH;WAHR;WAHR;FALSCH;FALSCH;FALSCH;drug_resistance_1;FALSCH;FALSCH;WAHR;FALSCH;doctor media;WAHR;FALSCH;FALSCH;WAHR;FALSCH;FALSCH;FALSCH;don_t_know;true;true;true;true;true;true;true;strongly_agree;stron…
70;male;married;primary;muganda;antipyretics__pain_killers;antimalarials;farming;crop_farming_commercial;self_employed;150000;WAHR;FALSCH;FALSCH;WAHR;WAHR;FALSCH;WAHR;Dog;maize beans vegetables_and_fruits potatoes matooke__bananna;WAHR;WAHR;FALSCH;WAHR;WAHR;FALSCH;WAHR;FALSCH;FALSCH;yes;yes;Norotraz 12.5% EC;Spray;4omls in twenty litres;yes;Panadol;Oral;2*3 in a day;when_i_feel_better;;false;true…
46;male;married;technical_vocational;muganda;antipyretics__pain_killers;antimalarials;self_employment;;self_employed;300000;WAHR;WAHR;FALSCH;WAHR;WAHR;FALSCH;FALSCH;;maize matooke__bananna vegetables_and_fruits;WAHR;FALSCH;FALSCH;WAHR;FALSCH;FALSCH;WAHR;FALSCH;FALSCH;yes;yes;Milbeatrus	alfapor	tikatics;Spray;1 mls in 1litre;yes;Panadol;Oral;2*3 in a day;when_the_medium__full_dose__is;;false;true;sore_throat skin_or_wound measles malaria;FALSCH;FALSCH;FALSCH;FALSCH;FALSCH;WAHR;WAHR;WAHR;WAHR;FALSCH;FALSCH;FALSCH;drug_resistance_1;FALSCH;FALSCH;WAHR;FALSCH;doctor media;WAHR;FALSCH;FALSCH;WAHR;FALSCH;FALSCH;FALSCH;true;don_t_know;true;true;true;true;true;true;strongly_agree;strongly_agree…
