# Supplementary material for: Antimicrobial resistance among farming communities in Wakiso District, Central Uganda: A knowledge, awareness and practice study
Source: PLoS One. 2023 Jun 2;18(6):e0284822. doi: 10.1371/journal.pone.0284822 (PMC10237438; doi:10.1371/journal.pone.0284822)
Supplement: S2 File — This reproducible R code was used to prepare the raw data set for the statistical analysis. (RNW) [file pone.0284822.s004.RNW]

\documentclass{article}

\begin{document}

<<echo = FALSE>>=


mydata <- read.csv("~\\S4_data_set.csv", 
                   header = T, sep = ";", fileEncoding = 'UTF-8-BOM')

dim(mydata)
names(mydata)
@

<<>>=
library(DescTools)
@

\section{A: Demographic characteristics}
<<>>=
mydata[c(2:10, 12:29)]<- lapply(mydata[c(2:10, 12:29)], factor)
str(mydata[,c(1:29)])
summary(mydata[c(1:29)])
@

<<A1_Age>>=
# A1_Age

which(mydata$A1_Age < 15) # implausible values

# set these implausible values of 2 and 3 years to NA and impute 

mydata[234,1] <- NA
mydata[243,1] <- NA
mydata[617,1] <- NA

apply(mydata,2,function(x) sum(is.na(x))) 

library(missForest)

set.seed(3105)

dat.imp <- missForest(mydata[,c(1:10)], verbose = TRUE, variablewise = TRUE) 
dat.imp$OOBrerror
 
mydata[234,1] <- round(dat.imp$ximp$A1_Age[234],0)

mydata[243,1] <- round(dat.imp$ximp$A1_Age[243],0)

mydata[617,1] <- round(dat.imp$ximp$A1_Age[617],0) 

summary(mydata$A1_Age)
@

<<A3_Marital_status>>=
# recoding A3_Marital_status

table(mydata$A3_Marital_status)

library(plyr)

mydata$A3_Marital_status.rec <- mapvalues(mydata$A3_Marital_status, 
                                from = c("divorced_or_seperated", 
                                         "never_married",
                                         "widowed"),
                                to = c("not", "not", "not"))
@

<<A4_Education_Level>>=
# recoding 

table(mydata$A4_Education_Level)

mydata$A4_Education_Level.rec <- mapvalues(mydata$A4_Education_Level,
                                from = c("a__level",
                                         "o__level",
                                         "technical_vocational"),
                                to = c("post","post","post"))
@

<<A5_Tribe>>=
# recoding

table(mydata$A5_Tribe)

mydata$A5_Tribe.rec <- mapvalues(mydata$A5_Tribe,
                                 from = c("mukiga",
                                          "munyankole",
                                          "munyoro",
                                          "musoga"),
                                 to = c("others",
                                        "others",
                                        "others",
                                        "others"))
@

<<A6_Commonly_Used_Antibiotics>>=
table(mydata$A6_Commonly_Used_Antibiotics)

a6 <- c(288,220,99,45)

MultinomCI(a6)
@

<<>>=
table(mydata$A7_Which_drugs_do_you_see_are_)

a7 <- c(260,166,116,110)

MultinomCI(a7)
@

<<A7_Main_source_of_income_for_h>>=
# recoding

table(mydata$A8_Main_source_of_income_for_h)

mydata$A8_Main_source_of_income_for_h.rec <- mapvalues(mydata$A8_Main_source_of_income_for_h,
                                                  from = c("formal_employment",
                                                           "self_employment"),
                                                      to=c("other", "other"))
@

<<A8_b_Framing_types_specify>>=
table(mydata$A8_Framing_types_specify)

mydata$A8_Farming.cs.rec <- mapvalues(mydata$A8_Framing_types_specify,
                                      from = c("animal_farming_commercial",
                                               "crop_farming_commercial",
                                               "animal_farming_subsistence",
                                               "crop_farming_subsistence",
                                               ""),
                                      to = c("commercial",
                                             "commercial",
                                             "subsistence",
                                             "subsistence",
                                             "none"))

mydata$A8_Farming.cran.rec <- mapvalues(mydata$A8_Framing_types_specify,
                                      from = c("animal_farming_commercial",
                                               "crop_farming_commercial",
                                               "animal_farming_subsistence",
                                               "crop_farming_subsistence",
                                               ""),
                                      to = c("animal",
                                             "crop",
                                             "animal",
                                             "crop",
                                             "none"))
@

<<A9_Main_Occupation_of_the_hous>>=
table(mydata$A9_Main_Occupation_of_the_hous)

a9 <- c(433,145,37,22,15)

MultinomCI(a9)
@


<<A11a>>=
mydata$A11a_Main_Animal_Species_Kept.bovine__cattle.r <- mapvalues(mydata$A11a_Main_Animal_Species_Kept.bovine__cattle, 
                                                       from = c("WAHR", "FALSCH", ""),
                              to = c("1", "0", "0"))

mydata$A11a_Main_Animal_Species_Kept.caprine__goats.r <- mapvalues(mydata$A11a_Main_Animal_Species_Kept.caprine__goats, 
                                                       from = c("WAHR", "FALSCH", ""),
                              to = c("1", "0", "0"))

mydata$A11a_Main_Animal_Species_Kept.ovine__sheep.r <- mapvalues(mydata$A11a_Main_Animal_Species_Kept.ovine__sheep, 
                                                       from = c("WAHR", "FALSCH", ""),
                              to = c("1", "0", "0"))

mydata$A11a_Main_Animal_Species_Kept.swine__pigs.r <- mapvalues(mydata$A11a_Main_Animal_Species_Kept.swine__pigs, 
                                                       from = c("WAHR", "FALSCH", ""),
                              to = c("1", "0", "0"))

mydata$A11a_Main_Animal_Species_Kept.poultry__birds.r <- mapvalues(mydata$A11a_Main_Animal_Species_Kept.poultry__birds, 
                                                       from = c("WAHR", "FALSCH", ""),
                              to = c("1", "0", "0"))

mydata$A11a_Main_Animal_Species_Kept.rabbits.r <- mapvalues(mydata$A11a_Main_Animal_Species_Kept.rabbits, 
                                                       from = c("WAHR", "FALSCH", ""),
                              to = c("1", "0", "0"))

mydata$A11a_Main_Animal_Species_Kept.others.r <- mapvalues(mydata$A11a_Main_Animal_Species_Kept.others, 
                                                       from = c("WAHR", "FALSCH", ""),
                              to = c("1", "0", "0"))
@

\section{B: Knowledge of antimicrobials and antimicrobial resistance}
<<>>=
str(mydata[,c(30:76)])
mydata[c(30:76)]<- lapply(mydata[c(30:76)], factor)

summary((mydata[,c(30:76)]))
@

<<B3_Do_you_have_antimicrobials>>=
# recoding
mydata$B3_Do_you_have_antimicrobials.r <- mapvalues(mydata$B3_Do_you_have_antimicrobials,
                                             from = c(""),
                                             to = c("no"))
@


\section{preparation lCA with polca Q1 to Q10}
<<>>=
library(plyr)

table(mydata$B6_Do_you_think_this_eat_the_same_illness)
mydata$Q1 <- mapvalues(mydata$B6_Do_you_think_this_eat_the_same_illness,
                                                                from=c("true", "false","don_t_know"),
                                                                to = c(2,1,3))
          

table(mydata$B6_Do_you_think_this_eat_the_same_illness,mydata$Q1)
###########################################################

table(mydata$B7_Do_you_think_this_same_symptoms_before)
mydata$Q2 <- mapvalues(mydata$B7_Do_you_think_this_same_symptoms_before,
                                                                 from=c("true", "false","don_t_know"),
                                                                 to = c(2,1,3))
                                                               

table(mydata$B7_Do_you_think_this_same_symptoms_before,mydata$Q2)
###########################################################
table(mydata$B11_1_Antibiotic_res_longer_work_as_well)
mydata$Q3  <- mapvalues(mydata$B11_1_Antibiotic_res_longer_work_as_well,
                                                               from=c("true", "false","don_t_know"),
                                                                 to = c(2,1,3))
                                                                


table(mydata$B11_1_Antibiotic_res_longer_work_as_well,mydata$Q3)
###########################################################
table(mydata$B11_2_Many_infection_tment_by_antibiotics)
mydata$Q4 <- mapvalues(mydata$B11_2_Many_infection_tment_by_antibiotics,
                                                              from=c("true", "false","don_t_know"),
                                                                to = c(1,2,3))
                                                              


table(mydata$B11_2_Many_infection_tment_by_antibiotics,mydata$Q4)
###########################################################
table(mydata$B11_3_If_bacteria_ar_nfections_they_cause)
mydata$Q5 <- mapvalues(mydata$B11_3_If_bacteria_ar_nfections_they_cause,
                                                               from=c("true", "false","don_t_know"),
                                                               to = c(1,2,3))
                                                              


table(mydata$B11_3_If_bacteria_ar_nfections_they_cause,mydata$Q5)
###########################################################

table(mydata$B11_4_Antibiotic_res_fect_me_or_my_family)
mydata$Q6 <- mapvalues(mydata$B11_4_Antibiotic_res_fect_me_or_my_family,
                                                               from=c("true", "false","don_t_know"),
                                                                to = c(1,2,3))
                                                             


table(mydata$B11_4_Antibiotic_res_fect_me_or_my_family,mydata$Q6)
###########################################################
table(mydata$B11_5_Antibiotic_res_not_in_our_country)
mydata$Q7 <- mapvalues(mydata$B11_5_Antibiotic_res_not_in_our_country,
                                                             from=c("true", "false","don_t_know"),
                                                                    to = c(2,1,3))

table(mydata$B11_5_Antibiotic_res_not_in_our_country,mydata$Q7)
###########################################################
table(mydata$B11_6_Antibiotic_res_ntibiotics_regularly)
mydata$Q8 <- mapvalues(mydata$B11_6_Antibiotic_res_ntibiotics_regularly,
                                                                 from=c("true", "false","don_t_know"),
                                                                       to = c(2,1,3))


table(mydata$B11_6_Antibiotic_res_ntibiotics_regularly,mydata$Q8)
###########################################################
table(mydata$B11_7_Bacteria_which_rom_person_to_person)
mydata$Q9  <- mapvalues(mydata$B11_7_Bacteria_which_rom_person_to_person,
                                                                from=c("true", "false","don_t_know"),
                                                                to = c(1,2,3))
                                                             

table(mydata$B11_7_Bacteria_which_rom_person_to_person,mydata$Q9)
###########################################################
table(mydata$B11_8_Antibiotic_res_much_more_dangerous)  
mydata$Q10 <- mapvalues(mydata$B11_8_Antibiotic_res_much_more_dangerous,
                                                              from=c("true", "f","don_t_know"),
                                                               to = c(1,2,3))
                                                               
table(mydata$B11_8_Antibiotic_res_much_more_dangerous,mydata$Q10)
@


<<echo = FALSE>>=
mydata$B9_Do_you_think_these_conditio.hiv_aids <- 
mapvalues(mydata$B9_Do_you_think_these_conditio.hiv_aids, 
                           from = c("WAHR", "FALSCH"),
                            to = c("1", "0"))

mydata$B9_Do_you_think_these_conditio.urinary_track_infection__uti <-
mapvalues(mydata$B9_Do_you_think_these_conditio.urinary_track_infection__uti, 
                                                       from = c("WAHR", "FALSCH"),
                              to = c("1", "0"))

mydata$B9_Do_you_think_these_conditio.dairrhoea<- mapvalues(mydata$B9_Do_you_think_these_conditio.dairrhoea, 
                                                       from = c("WAHR", "FALSCH"),
                              to = c("1", "0"))

mydata$B9_Do_you_think_these_conditio.cold_and_flu <- mapvalues(mydata$B9_Do_you_think_these_conditio.cold_and_flu, 
                                                       from = c("WAHR", "FALSCH"),
                              to = c("1", "0"))

mydata$B9_Do_you_think_these_conditio.fever <- mapvalues(mydata$B9_Do_you_think_these_conditio.fever, 
                                                       from = c("WAHR", "FALSCH"),
                              to = c("1", "0"))

mydata$B9_Do_you_think_these_conditio.malaria <- mapvalues(mydata$B9_Do_you_think_these_conditio.malaria, 
                                                       from = c("WAHR", "FALSCH"),
                              to = c("1", "0"))

mydata$B9_Do_you_think_these_conditio.measles <- mapvalues(mydata$B9_Do_you_think_these_conditio.measles, 
                                                       from = c("WAHR", "FALSCH"),
                              to = c("1", "0"))

mydata$B9_Do_you_think_these_conditio.skin_or_wound <- mapvalues(mydata$B9_Do_you_think_these_conditio.skin_or_wound, 
                                                       from = c("WAHR", "FALSCH"),
                              to = c("1", "0"))

mydata$B9_Do_you_think_these_conditio.sore_throat <- mapvalues(mydata$B9_Do_you_think_these_conditio.sore_throat, 
                                                       from = c("WAHR", "FALSCH"),
                              to = c("1", "0"))

mydata$B9_Do_you_think_these_conditio.body_aches <- mapvalues(mydata$B9_Do_you_think_these_conditio.body_aches, 
                                                       from = c("WAHR", "FALSCH"),
                              to = c("1", "0"))

mydata$B9_Do_you_think_these_conditio.headaches <- mapvalues(mydata$B9_Do_you_think_these_conditio.headaches, 
                                                       from = c("WAHR", "FALSCH"),
                              to = c("1", "0"))

mydata$B9_Do_you_think_these_conditio.any_other_mentioned__specify <- mapvalues(mydata$B9_Do_you_think_these_conditio.any_other_mentioned__specify, 
                                                       from = c("WAHR", "FALSCH"),
                              to = c("1", "0"))

mydata$B10_Which_of_the_following_hav.antibiotic_resistance <- mapvalues(mydata$B10_Which_of_the_following_hav.antibiotic_resistance, 
                                                       from = c("WAHR", "FALSCH"),
                              to = c("1", "0"))
@

<<echo = FALSE>>=
mydata$B10_Which_of_the_following_hav.superbugs <- mapvalues(mydata$B10_Which_of_the_following_hav.superbugs, 
                                                       from = c("WAHR", "FALSCH"),
                              to = c("1", "0"))

mydata$B10_Which_of_the_following_hav.drug_resistance_1 <- mapvalues(mydata$B10_Which_of_the_following_hav.drug_resistance_1, 
                                                       from = c("WAHR", "FALSCH"),
                              to = c("1", "0"))

mydata$B10_Which_of_the_following_hav.antibiotics_resistance <- mapvalues(mydata$B10_Which_of_the_following_hav.antibiotics_resistance, 
                                                       from = c("WAHR", "FALSCH"),
                              to = c("1", "0"))

mydata$B11_f_true_to_B7_where_did_y.doctor <- mapvalues(mydata$B11_f_true_to_B7_where_did_y.doctor, 
                                                       from = c("WAHR", "FALSCH"),
                              to = c("1", "0"))

mydata$B11_f_true_to_B7_where_did_y.pharmacist <- mapvalues(mydata$B11_f_true_to_B7_where_did_y.pharmacist, 
                                                       from = c("WAHR", "FALSCH"),
                              to = c("1", "0"))

mydata$B11_f_true_to_B7_where_did_y.family_members_or_friend <- mapvalues(mydata$B11_f_true_to_B7_where_did_y.family_members_or_friend, 
                                                       from = c("WAHR", "FALSCH"),
                              to = c("1", "0"))

mydata$B11_f_true_to_B7_where_did_y.media <- mapvalues(mydata$B11_f_true_to_B7_where_did_y.media, 
                                                       from = c("WAHR", "FALSCH"),
                              to = c("1", "0"))

mydata$B11_f_true_to_B7_where_did_y.specific_campaign <- mapvalues(mydata$B11_f_true_to_B7_where_did_y.specific_campaign, 
                                                       from = c("WAHR", "FALSCH"),
                              to = c("1", "0"))

mydata$B11_f_true_to_B7_where_did_y.veterinarian <- mapvalues(mydata$B11_f_true_to_B7_where_did_y.veterinarian, 
                                                       from = c("WAHR", "FALSCH"),
                              to = c("1", "0"))

mydata$B11_f_true_to_B7_where_did_y.others <- mapvalues(mydata$B11_f_true_to_B7_where_did_y.others, 
                                                       from = c("WAHR", "FALSCH"),
                              to = c("1", "0"))
@


\section{Section C: preparation lCA with polca Q1 to Q10}}
<<>>=
str(mydata[,c(77:84)])
mydata[c(77:84)]<- lapply(mydata[c(77:84)], factor)

summary((mydata[,c(77:84)]))
@

<<>>=
#########################################################################
table(mydata$C12_1_People_should_health_practitioner)
mydata$C1 <- mapvalues(mydata$C12_1_People_should_health_practitioner, 
                                                       from = c("disagree_strongly", 
                                                                "disagree_slightly",
                                                                "neither_agree_nor_diasgree",
                                                                "agree_slightly",
                                                                "strongly_agree"),
                              to = c(1,2,3,4,5))

mydata$C1 <- as.integer(mydata$C1)
table(mydata$C1)

########################################################################
mydata$C2 <- mapvalues(mydata$C12_2_Farmers_should_od_producing_animals, 
                                                       from = c("disagree_strongly", 
                                                                "disagree_slightly",
                                                                "neither_agree_nor_disagree",
                                                                "agree_slightly",
                                                                "strongly_agree"),
                              to = c(1,2,3,4,5))
mydata$C2 <- as.integer(mydata$C2)

########################################################################
table(mydata$C12_3_People_should_for_other_illnesses)
mydata$C3 <- mapvalues(mydata$C12_3_People_should_for_other_illnesses, 
                                                       from = c("disagree_strongly", 
                                                                "disagree_slightly",
                                                                "neither_agree_nor_disagree",
                                                                "agree_slightly",
                                                                "strongly_agree"),
                              to = c(1,2,3,4,5))
mydata$C3 <- as.integer(mydata$C3)

########################################################################
table(mydata$C12_4_Parents_should_tions_are_up_to_date)
mydata$C4 <- mapvalues(mydata$C12_4_Parents_should_tions_are_up_to_date, 
                                                       from = c("disagree_strongly", 
                                                                "disagree_slightly",
                                                                "neither_agree_nor_disagree",
                                                                "agree_slightly",
                                                                "strongly_agree"),
                              to = c(1,2,3,4,5))
mydata$C4 <- as.integer(mydata$C4)

#######################################################################
table(mydata$C5)
mydata$C5 <- mapvalues(mydata$C12_5_People_should_heir_hands_regularly, 
                                                       from = c("disagree_strongly", 
                                                                "disagree_slightly",
                                                                "agree_slightly",
                                                                "strongly_agree"),
                              to = c(1,2,4,5))
mydata$C5 <- as.integer(mydata$C5)

#######################################################################
table(mydata$C12_6_Doctors_should_when_they_are_needed)
mydata$C6 <- mapvalues(mydata$C12_6_Doctors_should_when_they_are_needed, 
                                                       from = c("disagree_strongly", 
                                                                "disagree_slightly",
                                                                "neither_agree_nor_disagree",
                                                                "agree_slightly",
                                                                "strongly_agree"),
                              to = c(1,2,3,4,5))
mydata$C6 <- as.integer(mydata$C6)

######################################################################
table(mydata$C12_7_Governments_sh_t_of_new_antibiotics)
mydata$C7 <- mapvalues(mydata$C12_7_Governments_sh_t_of_new_antibiotics, 
                                                       from = c("disagree_strongly", 
                                                                "disagree_slightly",
                                                                "neither_agree_nor_disagree",
                                                                "agree_slightly",
                                                                "strongly_agree"),
                              to = c(1,2,3,4,5))
mydata$C7 <- as.integer(mydata$C7)

######################################################################
table(mydata$C12_8_Pharmaceutical_elop_new_antibiotics)
mydata$C8 <- mapvalues(mydata$C12_8_Pharmaceutical_elop_new_antibiotics, 
                                                       from = c("disagree_strongly", 
                                                                "disagree_slightly",
                                                                "neither_agree_nor_disagree",
                                                                "agree_slightly",
                                                                "strongly_agree"),
                              to = c(1,2,3,4,5))
mydata$C8 <- as.integer(mydata$C8)
@

\section{D: Access and use of antimicrobials in animals}
<<>>=
str(mydata[,c(85:153)])
mydata[c(85:153)]<- lapply(mydata[c(85:153)], factor)

summary((mydata[,c(85:153)]))
@

<<echo = FALSE>>=
table(mydata$D2_What_animals_do_you_own_in_.poultry)
mydata$D2_What_animals_do_you_own_in_.poultry <- mapvalues(mydata$D2_What_animals_do_you_own_in_.poultry, 
                                                       from = c("WAHR", "FALSCH",""),
                              to = c("1", "0","0"))
table(mydata$D2_What_animals_do_you_own_in_.pig)
mydata$D2_What_animals_do_you_own_in_.pig <- mapvalues(mydata$D2_What_animals_do_you_own_in_.pig, 
                                                       from = c("WAHR", "FALSCH",""),
                              to = c("1", "0","0"))

table(mydata$D2_What_animals_do_you_own_in_.cattle)
mydata$D2_What_animals_do_you_own_in_.cattle <- mapvalues(mydata$D2_What_animals_do_you_own_in_.cattle, 
                                                        from = c("WAHR", "FALSCH",""),
                              to = c("1", "0","0"))

table(mydata$D2_What_animals_do_you_own_in_.goat_sheep)
mydata$D2_What_animals_do_you_own_in_.goat_sheep <- mapvalues(mydata$D2_What_animals_do_you_own_in_.goat_sheep, 
                                                        from = c("WAHR", "FALSCH",""),
                              to = c("1", "0","0"))

table(mydata$D2_What_animals_do_you_own_in_.dog_cat)
mydata$D2_What_animals_do_you_own_in_.dog_cat <- mapvalues(mydata$D2_What_animals_do_you_own_in_.dog_cat, 
                                                        from = c("WAHR", "FALSCH",""),
                              to = c("1", "0","0"))

table(mydata$D2_What_animals_do_you_own_in_.others_specify)
mydata$D2_What_animals_do_you_own_in_.others_specify <- mapvalues(mydata$D2_What_animals_do_you_own_in_.others_specify, 
                                                        from = c("WAHR", "FALSCH",""),
                              to = c("1", "0","0"))

table(mydata$D4_Why_do_you_normally_use_the.to_treat_sick_animals)
mydata$D4_Why_do_you_normally_use_the.to_treat_sick_animals <- mapvalues(mydata$D4_Why_do_you_normally_use_the.to_treat_sick_animals, 
                                                        from = c("WAHR", "FALSCH"),
                              to = c("1", "0"))
@

<<echo = FALSE>>=
mydata$D4_Why_do_you_normally_use_the.to_prevent_sick_animals_becoming_sick <- mapvalues(mydata$D4_Why_do_you_normally_use_the.to_prevent_sick_animals_becoming_sick, 
                                                       from = c("WAHR", "FALSCH"),
                              to = c("1", "0"))

mydata$D4_Why_do_you_normally_use_the.to_fatten_increase_growth_of_the_animals <- mapvalues(mydata$D4_Why_do_you_normally_use_the.to_fatten_increase_growth_of_the_animals, 
                                                       from = c("WAHR", "FALSCH"),
                              to = c("1", "0"))

mydata$D4_Why_do_you_normally_use_the.to_kill_ticks_and_other_pests <- mapvalues(mydata$D4_Why_do_you_normally_use_the.to_kill_ticks_and_other_pests, 
                                                       from = c("WAHR", "FALSCH"),
                              to = c("1", "0"))

mydata$D4_Why_do_you_normally_use_the.others <- mapvalues(mydata$D4_Why_do_you_normally_use_the.others, 
                                                       from = c("WAHR", "FALSCH"),
                              to = c("1", "0"))

mydata$D5_When_administering_these_dr.only_sick_animals <- mapvalues(mydata$D5_When_administering_these_dr.only_sick_animals, 
                                                       from = c("WAHR", "FALSCH"),
                              to = c("1", "0"))

mydata$D5_When_administering_these_dr.all_animals_of_the_same_species <- mapvalues(mydata$D5_When_administering_these_dr.all_animals_of_the_same_species, 
                                                       from = c("WAHR", "FALSCH"),
                              to = c("1", "0"))

mydata$D5_When_administering_these_dr.all_animals__different_species <- mapvalues(mydata$D5_When_administering_these_dr.all_animals__different_species, 
                                                       from = c("WAHR", "FALSCH"),
                              to = c("1", "0"))

mydata$D5_When_administering_these_dr.other__specify <- mapvalues(mydata$D5_When_administering_these_dr.other__specify, 
                                                       from = c("WAHR", "FALSCH"),
                              to = c("1", "0"))

mydata$D6_How_do_you_normally_access_.veterinary_worker <- mapvalues(mydata$D6_How_do_you_normally_access_.veterinary_worker, 
                                                       from = c("WAHR", "FALSCH"),
                              to = c("1", "0"))

mydata$D6_How_do_you_normally_access_.veterinary_drugshop <- mapvalues(mydata$D6_How_do_you_normally_access_.veterinary_drugshop, 
                                                       from = c("WAHR", "FALSCH"),
                              to = c("1", "0"))

mydata$D6_How_do_you_normally_access_.human_pharmacy_drug_shop <- mapvalues(mydata$D6_How_do_you_normally_access_.human_pharmacy_drug_shop, 
                                                       from = c("WAHR", "FALSCH"),
                              to = c("1", "0"))

mydata$D6_How_do_you_normally_access_.market <- mapvalues(mydata$D6_How_do_you_normally_access_.market, 
                                                       from = c("WAHR", "FALSCH"),
                              to = c("1", "0"))

mydata$D6_How_do_you_normally_access_.other_farmers <- mapvalues(mydata$D6_How_do_you_normally_access_.other_farmers, 
                                                       from = c("WAHR", "FALSCH"),
                              to = c("1", "0"))

mydata$D6_How_do_you_normally_access_.others  <- mapvalues(mydata$D6_How_do_you_normally_access_.others, 
                                                       from = c("WAHR", "FALSCH"),
                              to = c("1", "0"))
@

<<echo = FALSE>>=
mydata$D7_Why_do_you_use_human_drugs_.easily_available  <- mapvalues(mydata$D7_Why_do_you_use_human_drugs_.easily_available, 
                                                       from = c("WAHR", "FALSCH"),
                              to = c("1", "0"))

mydata$D7_Why_do_you_use_human_drugs_.cheaper  <- mapvalues(mydata$D7_Why_do_you_use_human_drugs_.cheaper, 
                                                       from = c("WAHR", "FALSCH"),
                              to = c("1", "0"))

mydata$D7_Why_do_you_use_human_drugs_.they_are_more_effective  <- mapvalues(mydata$D7_Why_do_you_use_human_drugs_.they_are_more_effective, 
                                                       from = c("WAHR", "FALSCH"),
                              to = c("1", "0"))

mydata$D7_Why_do_you_use_human_drugs_.others  <- mapvalues(mydata$D7_Why_do_you_use_human_drugs_.others, 
                                                       from = c("WAHR", "FALSCH"),
                              to = c("1", "0"))

mydata$D9_From_which_avenues_do_you_n.veterinary_worker  <- mapvalues(mydata$D9_From_which_avenues_do_you_n.veterinary_worker, 
                                                       from = c("WAHR", "FALSCH"),
                              to = c("1", "0"))

mydata$D9_From_which_avenues_do_you_n.human_health_worker  <- mapvalues(mydata$D9_From_which_avenues_do_you_n.human_health_worker, 
                                                       from = c("WAHR", "FALSCH"),
                              to = c("1", "0"))

mydata$D9_From_which_avenues_do_you_n.other_farmers  <- mapvalues(mydata$D9_From_which_avenues_do_you_n.other_farmers, 
                                                       from = c("WAHR", "FALSCH"),
                              to = c("1", "0"))

mydata$D9_From_which_avenues_do_you_n.package_label  <- mapvalues(mydata$D9_From_which_avenues_do_you_n.package_label, 
                                                       from = c("WAHR", "FALSCH"),
                              to = c("1", "0"))

mydata$D9_From_which_avenues_do_you_n.other_capacity  <- mapvalues(mydata$D9_From_which_avenues_do_you_n.other_capacity, 
                                                       from = c("WAHR", "FALSCH"),
                              to = c("1", "0"))

mydata$D12_How_are_the_drugs_normally.orally  <- mapvalues(mydata$D12_How_are_the_drugs_normally.orally, 
                                                       from = c("WAHR", "FALSCH"),
                              to = c("1", "0"))

mydata$D12_How_are_the_drugs_normally.injection  <- mapvalues(mydata$D12_How_are_the_drugs_normally.injection, 
                                                       from = c("WAHR", "FALSCH"),
                              to = c("1", "0"))
@

<<echo = FALSE>>=
mydata$D12_How_are_the_drugs_normally.with_water  <- mapvalues(mydata$D12_How_are_the_drugs_normally.with_water, 
                                                       from = c("WAHR", "FALSCH"),
                              to = c("1", "0"))

mydata$D12_How_are_the_drugs_normally.with_feeds  <- mapvalues(mydata$D12_How_are_the_drugs_normally.with_feeds, 
                                                       from = c("WAHR", "FALSCH"),
                              to = c("1", "0"))

mydata$D12_How_are_the_drugs_normally.other  <- mapvalues(mydata$D12_How_are_the_drugs_normally.other, 
                                                       from = c("WAHR", "FALSCH"),
                              to = c("1", "0"))

mydata$D13_Do_you_sell_or_consume_ani <- mapvalues(mydata$D13_Do_you_sell_or_consume_ani, 
                                                       from = c("yes", "no", ""),
                              to = c("1", "0", ""))

mydata$D15_What_do_you_normally_do_wi.deposited_in_communal_bins_and  <- mapvalues(mydata$D15_What_do_you_normally_do_wi.deposited_in_communal_bins_and, 
                                                       from = c("WAHR", "FALSCH"),
                              to = c("1", "0"))

mydata$D15_What_do_you_normally_do_wi.placed_in_a_rubbish_pit_next_t  <- mapvalues(mydata$D15_What_do_you_normally_do_wi.placed_in_a_rubbish_pit_next_t, 
                                                       from = c("WAHR", "FALSCH"),
                              to = c("1", "0"))

mydata$D15_What_do_you_normally_do_wi.placed_in_a_communal_rubbish_p  <- mapvalues(mydata$D15_What_do_you_normally_do_wi.placed_in_a_communal_rubbish_p, 
                                                       from = c("WAHR", "FALSCH"),
                              to = c("1", "0"))

mydata$D15_What_do_you_normally_do_wi.burned   <- mapvalues(mydata$D15_What_do_you_normally_do_wi.burned, 
                                                       from = c("WAHR", "FALSCH"),
                              to = c("1", "0"))

mydata$D15_What_do_you_normally_do_wi.thrown_in_a_drain_open_area  <- mapvalues(mydata$D15_What_do_you_normally_do_wi.thrown_in_a_drain_open_area, 
                                                       from = c("WAHR", "FALSCH"),
                              to = c("1", "0"))

mydata$D15_What_do_you_normally_do_wi.thrown_in_a_pit_latrine  <- mapvalues(mydata$D15_What_do_you_normally_do_wi.thrown_in_a_pit_latrine, 
                                                       from = c("WAHR", "FALSCH"),
                              to = c("1", "0"))

mydata$D15_What_do_you_normally_do_wi.other  <- mapvalues(mydata$D15_What_do_you_normally_do_wi.other, 
                                                       from = c("WAHR", "FALSCH"),
                              to = c("1", "0"))

@


<<>>=
mdata <- mydata[,c("A1_Age",
                    "A2_Sex",                   
                    "A3_Marital_status.rec",
                    "A4_Education_Level.rec",
                    "A5_Tribe.rec",
                    "A6_Commonly_Used_Antibiotics",
                    "A7_Which_drugs_do_you_see_are_", 
                    "A8_Main_source_of_income_for_h.rec",
                    "A9_Main_Occupation_of_the_hous",
                    "A8_Farming.cs.rec",
                    "A8_Farming.cran.rec",
                    "A10_Average_Monthly_f_the_Household_UGX",
                    "A11a_Main_Animal_Species_Kept.bovine__cattle.r",
                    "A11a_Main_Animal_Species_Kept.caprine__goats.r",
                    "A11a_Main_Animal_Species_Kept.ovine__sheep.r",
                    "A11a_Main_Animal_Species_Kept.swine__pigs.r",
                    "A11a_Main_Animal_Species_Kept.poultry__birds.r",
                    "A11a_Main_Animal_Species_Kept.rabbits.r",
                    "A11a_Main_Animal_Species_Kept.others.r",
                    "Specify_Other_Animal_species_k",
                    "B1_Know_what_antibiotics_are",
                    "Q1",
                    "Q2",
                    "Q3",
                    "Q4",
                    "Q5",
                    "Q6",
                    "Q7",
                    "Q8",
                    "Q9",
                    "Q10",
                    "C1",
                    "C2",
                    "C3", 
                    "C4",
                    "C5",
                    "C6",
                    "C7",
                    "C8",
                    "B2_Know_what_antimicrobials_ar",                                         
                    "B4_1a_Can_I_please_r_animals_and_crops",                                 
                    "B4_1b_Can_I_please_or_animals_and_crops",                                
                    "B4_1c_Can_I_please_or_animals_and_crops",                                
                    "B3_Do_you_have_antimicrobials.r",                                          
                    "B4_2a_Can_I_have_a_at_them_for_humans",                                  
                    "B4_2b_Can_I_have_a_at_them_for_humans",                                  
                    "B4_2c_Can_I_have_a_at_them_for_humans",                                  
                    "B5_When_do_you_stop_antibiotic",                                         
                    "Specify_Others_001",                                                     
                    "B6_Do_you_think_this_eat_the_same_illness",                              
                    "B7_Do_you_think_this_same_symptoms_before",                              
                    "B9_Do_you_think_these_conditio",                                         
                    "B9_Do_you_think_these_conditio.hiv_aids",                                
                    "B9_Do_you_think_these_conditio.urinary_track_infection__uti",            
                    "B9_Do_you_think_these_conditio.dairrhoea",                               
                    "B9_Do_you_think_these_conditio.cold_and_flu",                            
                    "B9_Do_you_think_these_conditio.fever",                                   
                    "B9_Do_you_think_these_conditio.malaria",                                 
                    "B9_Do_you_think_these_conditio.measles",                                 
                    "B9_Do_you_think_these_conditio.skin_or_wound",                           
                    "B9_Do_you_think_these_conditio.sore_throat",                             
                    "B9_Do_you_think_these_conditio.body_aches",                              
                    "B9_Do_you_think_these_conditio.headaches",                               
                    "B9_Do_you_think_these_conditio.any_other_mentioned__specify",            
                    "B10_Which_of_the_following_hav",                                         
                    "B10_Which_of_the_following_hav.antibiotic_resistance",                   
                    "B10_Which_of_the_following_hav.superbugs",                               
                    "B10_Which_of_the_following_hav.drug_resistance_1",                       
                    "B10_Which_of_the_following_hav.antibiotics_resistance",                  
                    "B11_f_true_to_B7_where_did_y",                                           
                    "B11_f_true_to_B7_where_did_y.doctor",                                    
                    "B11_f_true_to_B7_where_did_y.pharmacist",                                
                    "B11_f_true_to_B7_where_did_y.family_members_or_friend",                  
                    "B11_f_true_to_B7_where_did_y.media",    
                    "B11_1_Antibiotic_res_longer_work_as_well",                               
                    "B11_2_Many_infection_tment_by_antibiotics",                              
                    "B11_3_If_bacteria_ar_nfections_they_cause",                              
                    "B11_4_Antibiotic_res_fect_me_or_my_family",                              
                    "B11_5_Antibiotic_res_not_in_our_country",                                
                    "B11_6_Antibiotic_res_ntibiotics_regularly",                              
                    "B11_7_Bacteria_which_rom_person_to_person",                              
                    "B11_8_Antibiotic_res_much_more_dangerous",        
                   "D1_Do_you_rear_any_animals_in_",
                   "D2_What_animals_do_you_own_in_.poultry",
                   "D2_What_animals_do_you_own_in_.pig",
                   "D2_What_animals_do_you_own_in_.cattle",
                   "D2_What_animals_do_you_own_in_.goat_sheep",
                   "D2_What_animals_do_you_own_in_.dog_cat",
                   "D2_What_animals_do_you_own_in_.others_specify",
                   "D3_What_drugs_do_you_ls_in_your_household", 
                   "D4_Why_do_you_normally_use_the.to_treat_sick_animals",
                   "D4_Why_do_you_normally_use_the.to_prevent_sick_animals_becoming_sick",
                   "D4_Why_do_you_normally_use_the.to_fatten_increase_growth_of_the_animals",
                   "D4_Why_do_you_normally_use_the.to_kill_ticks_and_other_pests",
                   "D4_Why_do_you_normally_use_the.others",
                   "Specify_Others_002",
                   "D5_When_administering_these_dr.only_sick_animals",
                   "D5_When_administering_these_dr.all_animals_of_the_same_species",
                   "D5_When_administering_these_dr.all_animals__different_species",
                   "D5_When_administering_these_dr.other__specify",
                   "Others_Specify_002",
                   "D6_How_do_you_normally_access_.veterinary_worker",
                   "D6_How_do_you_normally_access_.veterinary_drugshop",
                   "D6_How_do_you_normally_access_.human_pharmacy_drug_shop",
                   "D6_How_do_you_normally_access_.market",
                   "D6_How_do_you_normally_access_.other_farmers",
                   "D6_How_do_you_normally_access_.others",
                   "Others_Specify_003",
                   "D7_Why_do_you_use_human_drugs_",
                   "D7_Why_do_you_use_human_drugs_.easily_available",
                   "D7_Why_do_you_use_human_drugs_.cheaper",
                   "D7_Why_do_you_use_human_drugs_.they_are_more_effective",
                   "D7_Why_do_you_use_human_drugs_.others",
                   "Others_Specify_004",
                   "D8_Do_you_normally_get_advice_",
                   "D9_From_which_avenues_do_you_n",
                   "D9_From_which_avenues_do_you_n.veterinary_worker",
                   "D9_From_which_avenues_do_you_n.human_health_worker",
                   "D9_From_which_avenues_do_you_n.other_farmers",
                   "D9_From_which_avenues_do_you_n.package_label",
                   "D9_From_which_avenues_do_you_n.other_capacity",
                   "Others_Specify_005",
                   "D10_For_how_long_do_you_normal",
                   "Others_Specify_006",
                   "D11_Who_normally_administers_t",
                   "Others_Specify_007",
                   "D12_How_are_the_drugs_normally.orally",
                   "D12_How_are_the_drugs_normally.injection",
                   "D12_How_are_the_drugs_normally.with_water",
                   "D12_How_are_the_drugs_normally.with_feeds",
                   "D12_How_are_the_drugs_normally.other",
                   "Others_Specify_008",
                   "D13_Do_you_sell_or_consume_ani",
                   "D14_For_how_long_would_you_wai",
                   "Others_Specify_009",
                   "D15_What_do_you_normally_do_wi",
                   "D15_What_do_you_normally_do_wi.deposited_in_communal_bins_and",
                   "D15_What_do_you_normally_do_wi.placed_in_a_rubbish_pit_next_t",
                   "D15_What_do_you_normally_do_wi.placed_in_a_communal_rubbish_p",
                   "D15_What_do_you_normally_do_wi.burned",
                   "D15_What_do_you_normally_do_wi.thrown_in_a_drain_open_area",
                   "D15_What_do_you_normally_do_wi.thrown_in_a_pit_latrine",
                   "D15_What_do_you_normally_do_wi.other",
                   "Specify_Others_003",
                   "D16_What_are_some_of_the_healt")]
                  
@


<<>>=
save(mdata, file = "mdata_2022_07_26.Rda")
@


\end{document}
