# Supplementary material for: Antimicrobial resistance among farming communities in Wakiso District, Central Uganda: A knowledge, awareness and practice study
Source: PLoS One. 2023 Jun 2;18(6):e0284822. doi: 10.1371/journal.pone.0284822 (PMC10237438; doi:10.1371/journal.pone.0284822)
Supplement: S3 File — This reproducible R code was used for the statistical analysis and generating the figures. (RNW) [file pone.0284822.s005.RNW]

\documentclass{article}

\begin{document}

<<>>=
load("~\\analysis\\mdata_2022_07_26.Rda")
@

<<>>=
library(DescTools)
library(Rmisc)
@

\section{Part A: Demographic characteristics}
\subsection{descriptive tables 1a and 1b "know what atb are" (B1)}
<<>>=
yes <- subset(mdata,mdata$B1_Know_what_antibiotics_are=="yes")
no <- subset(mdata,mdata$B1_Know_what_antibiotics_are=="no")
@

<<>>=
table(mdata$B1_Know_what_antibiotics_are)
BinomCI(548,104+548, method = "jeffreys")
BinomCI(104,104+548, method = "jeffreys")

########################
# Age
summary(mdata$A1_Age)

sd(mdata$A1_Age)

CI(mdata$A1_Age)

tapply(mdata$A1_Age, mdata$B1_Know_what_antibiotics_are,mean)
tapply(mdata$A1_Age, mdata$B1_Know_what_antibiotics_are,sd)

CI(yes$A1_Age)
CI(no$A1_Age)

summary(lm(mdata$A1_Age ~ mdata$B1_Know_what_antibiotics_are))

########################
# Sex
table(mdata$A2_Sex)
#female
BinomCI(410,242+410, method = "jeffreys")
#male
BinomCI(242,242+410, method = "jeffreys")

table(mdata$A2_Sex,mdata$B1_Know_what_antibiotics_are)
prop.table(table(mdata$A2_Sex,mdata$B1_Know_what_antibiotics_are),1)

# males yes
BinomCI(201,201+41, method = "jeffreys")
# males no
BinomCI(41,201+41, method = "jeffreys")

# females yes
BinomCI(347,347+63, method = "jeffreys")
# females no
BinomCI(63,347+63, method = "jeffreys")

fisher.test(table(mdata$A2_Sex,mdata$B1_Know_what_antibiotics_are))

mdata$A2_Sex   <- relevel(mdata$A2_Sex, ref = "male")

m1 <- glm(mdata$B1_Know_what_antibiotics_are ~ mdata$A2_Sex, 
          family = "binomial")
summary(m1)
exp(coef(m1))
exp(confint(m1))

########################
#A3_Marital_status.rec
table(mdata$A3_Marital_status.rec)
#married
BinomCI(485,485+167, method = "jeffreys")
#not married
BinomCI(167,485+167, method = "jeffreys")


table(mdata$A3_Marital_status.rec,
      mdata$B1_Know_what_antibiotics_are)
prop.table(table(mdata$A3_Marital_status.rec,
                 mdata$B1_Know_what_antibiotics_are),1)

# married yes
BinomCI(425,425+60, method = "jeffreys")
# married no
BinomCI(60,425+60, method = "jeffreys")


# not yes
BinomCI(123,123+44, method = "jeffreys")
# not no
BinomCI(44,123+44, method = "jeffreys")

fisher.test(table(mdata$A3_Marital_status.rec,
                  mdata$B1_Know_what_antibiotics_are))

mdata$A3_Marital_status.rec   <- relevel(mdata$A3_Marital_status.rec, 
                                         ref = "married")

m2 <- glm(mdata$B1_Know_what_antibiotics_are ~ mdata$A3_Marital_status.rec, 
          family = "binomial")
summary(m2)
exp(coef(m2))
exp(confint(m2))

########################
#A4_Education_Level.rec
table(mdata$A4_Education_Level.rec)
prop.table(table(mdata$A4_Education_Level.rec))
a <- c(331,69,252)
MultinomCI(a)


table(mdata$A4_Education_Level.rec,mdata$B1_Know_what_antibiotics_are)
prop.table(table(mdata$A4_Education_Level.rec,
                 mdata$B1_Know_what_antibiotics_are),1)

# none yes
BinomCI(52,52+17, method = "jeffreys")
# none no
BinomCI(17,52+17, method = "jeffreys")

# primary yes
BinomCI(196,196+56, method = "jeffreys")
# primary no
BinomCI(56,196+56, method = "jeffreys")


# post yes
BinomCI(300,300+31, method = "jeffreys")
# post no
BinomCI(31,300+31, method = "jeffreys")

fisher.test(table(mdata$A4_Education_Level.rec, 
                  mdata$B1_Know_what_antibiotics_are))
chisq.test(table(mdata$A4_Education_Level.rec,
                 mdata$B1_Know_what_antibiotics_are))

mdata$A4_Education_Level.rec   <- relevel(mdata$A4_Education_Level.rec, 
                                          ref = "post")

m3 <- glm(mdata$B1_Know_what_antibiotics_are~mdata$A4_Education_Level.rec, 
          family = "binomial")
summary(m3)
exp(coef(m3))
exp(confint(m3))


########################
#A5_Tribe.rec
table(mdata$A5_Tribe.rec)

# muganda
BinomCI(548,548+104, method = "jeffreys")
# other
BinomCI(548,548+104, method = "jeffreys")

table(mdata$A5_Tribe.rec, 
      mdata$B1_Know_what_antibiotics_are)
prop.table(table(mdata$A5_Tribe.rec,
                 mdata$B1_Know_what_antibiotics_are),1)

# muganda yes
BinomCI(472,472+76, method = "jeffreys")
# muganda no
BinomCI(76,472+76, method = "jeffreys")

# other yes
BinomCI(76,76+28, method = "jeffreys")
# other no
BinomCI(28,76+28, method = "jeffreys")

fisher.test(table(mdata$A5_Tribe.rec,
                  mdata$B1_Know_what_antibiotics_are))

########################
#A8_Main_source_of_income_for_h.rec
table(mdata$A8_Main_source_of_income_for_h.rec)
prop.table(table(mdata$A8_Main_source_of_income_for_h.rec))
a <- c(126,409,117)
MultinomCI(a)


table(mdata$A8_Main_source_of_income_for_h.rec, 
      mdata$B1_Know_what_antibiotics_are)
prop.table(table(mdata$A8_Main_source_of_income_for_h.rec, 
                 mdata$B1_Know_what_antibiotics_are),1)

# business yes
BinomCI(110,110+16, method = "jeffreys")
# business no
BinomCI(16,110+16, method = "jeffreys")

# farming yes
BinomCI(336,336+73, method = "jeffreys")
# farming no
BinomCI(73,336+73, method = "jeffreys")

# other yes
BinomCI(102,102+15, method = "jeffreys")
# other no
BinomCI(15,102+15, method = "jeffreys")

fisher.test(table(mdata$A8_Main_source_of_income_for_h.rec,
                  mdata$B1_Know_what_antibiotics_are))
chisq.test(table(mdata$A8_Main_source_of_income_for_h.rec,
                 mdata$B1_Know_what_antibiotics_are))

mdata$A8_Main_source_of_income_for_h.rec   <- 
  relevel(mdata$A8_Main_source_of_income_for_h.rec, 
                                      ref = "farming")

m4 <- glm(mdata$B1_Know_what_antibiotics_are ~
            mdata$A8_Main_source_of_income_for_h.rec,
          family = "binomial")
summary(m4)
exp(coef(m4))
exp(confint(m4))

########################

#A8_Farming.cs.rec
table(mdata$A8_Farming.cs.rec)
prop.table(table(mdata$A8_Farming.cs.rec))
a <- c(243,231,178)
MultinomCI(a)


table(mdata$A8_Farming.cs.rec, 
      mdata$B1_Know_what_antibiotics_are)
prop.table(table(mdata$A8_Farming.cs.rec,
                 mdata$B1_Know_what_antibiotics_are),1)

# none yes
BinomCI(212,212+31, method = "jeffreys")
# none no
BinomCI(31,212+31, method = "jeffreys")

# commercial yes
BinomCI(167,167+64, method = "jeffreys")
# commercial no
BinomCI(64,167+64, method = "jeffreys")

# subsistence yes
BinomCI(169,169+9, method = "jeffreys")
# subsistence no
BinomCI(9,169+9, method = "jeffreys")

fisher.test(table(mdata$A8_Farming.cs.rec,
                  mdata$B1_Know_what_antibiotics_are))
chisq.test(table(mdata$A8_Farming.cs.rec,
                 mdata$B1_Know_what_antibiotics_are))

mdata$A8_Farming.cs.rec   <- relevel(mdata$A8_Farming.cs.rec, 
                                     ref = "commercial")

m5 <- glm(mdata$B1_Know_what_antibiotics_are~mdata$A8_Farming.cs.rec, 
          family = "binomial")
summary(m5)
exp(coef(m5))
exp(confint(m5))


######## Farming crop vs animals ###
#A8_Farming.cran.rec
table(mdata$A8_Farming.cran.rec)
prop.table(table(mdata$A8_Farming.cran.rec))
a <- c(243,324,85)
MultinomCI(a)


table(mdata$A8_Farming.cran.rec,
      mdata$B1_Know_what_antibiotics_are)
prop.table(table(mdata$A8_Farming.cran.rec,
                 mdata$B1_Know_what_antibiotics_are),1)

# none yes
BinomCI(212,212+31, method = "jeffreys")
# none no
BinomCI(31,212+31, method = "jeffreys")

# animal yes
BinomCI(266,266+58, method = "jeffreys")
# animal no
BinomCI(58,266+58, method = "jeffreys")

# crop yes
BinomCI(70,70+15, method = "jeffreys")
# crop no
BinomCI(15,70+15, method = "jeffreys")

fisher.test(table(mdata$A8_Farming.cran.rec,
                  mdata$B1_Know_what_antibiotics_are))
chisq.test(table(mdata$A8_Farming.cran.rec,
                 mdata$B1_Know_what_antibiotics_are))

mdata$A8_Farming.cran.rec   <- relevel(mdata$A8_Farming.cran.rec, 
                                       ref = "animal")

m6 <- glm(mdata$B1_Know_what_antibiotics_are~mdata$A8_Farming.cran.rec, 
          family = "binomial")
summary(m6)
exp(coef(m6))
exp(confint(m6))

########################
#A10_Average_Monthly_f_the_Household_UGX
summary(mdata$A10_Average_Monthly_f_the_Household_UGX)
sd(mdata$A10_Average_Monthly_f_the_Household_UGX)

CI(mdata$A10_Average_Monthly_f_the_Household_UGX)


tapply(mdata$A10_Average_Monthly_f_the_Household_UGX, 
       mdata$B1_Know_what_antibiotics_are,mean)
tapply(mdata$A10_Average_Monthly_f_the_Household_UGX, 
       mdata$B1_Know_what_antibiotics_are,sd)

CI(yes$A10_Average_Monthly_f_the_Household_UGX)
CI(no$A10_Average_Monthly_f_the_Household_UGX)

summary(lm(mdata$A10_Average_Monthly_f_the_Household_UGX ~ 
             mdata$B1_Know_what_antibiotics_are))

########################
#A11a_Main_Animal_Species_Kept.bovine__cattle
table(mdata$A11a_Main_Animal_Species_Kept.bovine__cattle)

# yes
BinomCI(208,208+444, method = "jeffreys")
# no
BinomCI(444,208+444, method = "jeffreys")

table(mdata$A11a_Main_Animal_Species_Kept.bovine__cattle,
      mdata$B1_Know_what_antibiotics_are)
prop.table(table(mdata$A11a_Main_Animal_Species_Kept.bovine__cattle,
                 mdata$B1_Know_what_antibiotics_are),1)

# 1 yes
BinomCI(178,178+30, method = "jeffreys")
# 1 no
BinomCI(30,178+30, method = "jeffreys")

# 0 yes
BinomCI(370,370+74, method = "jeffreys")
# 0 no
BinomCI(74,370+74, method = "jeffreys")

fisher.test(table(mdata$A11a_Main_Animal_Species_Kept.bovine__cattle,
                  mdata$B1_Know_what_antibiotics_are))

########################
#A11a_Main_Animal_Species_Kept.caprine__goats
table(mdata$A11a_Main_Animal_Species_Kept.caprine__goats)
# 1
BinomCI(240,240+412, method = "jeffreys")
# 0
BinomCI(412,240+412, method = "jeffreys")

table(mdata$A11a_Main_Animal_Species_Kept.caprine__goats,
      mdata$B1_Know_what_antibiotics_are)
prop.table(table(mdata$A11a_Main_Animal_Species_Kept.caprine__goats,
                 mdata$B1_Know_what_antibiotics_are),1)

# 1 yes
BinomCI(203,203+37, method = "jeffreys")
# 1 no
BinomCI(37,203+37, method = "jeffreys")

# 0 yes
BinomCI(345,345+67, method = "jeffreys")
# 0 no
BinomCI(67,345+67, method = "jeffreys")

fisher.test(table(mdata$A11a_Main_Animal_Species_Kept.caprine__goats,
                  mdata$B1_Know_what_antibiotics_are))

########################
#A11a_Main_Animal_Species_Kept.ovine__sheep
table(mdata$A11a_Main_Animal_Species_Kept.ovine__sheep)
# 1
BinomCI(51,51+601, method = "jeffreys")
# 0
BinomCI(601,51+601, method = "jeffreys")

table(mdata$A11a_Main_Animal_Species_Kept.ovine__sheep,
      mdata$B1_Know_what_antibiotics_are)
prop.table(table(mdata$A11a_Main_Animal_Species_Kept.ovine__sheep,
                 mdata$B1_Know_what_antibiotics_are),1)

# 1 yes
BinomCI(39,39+12, method = "jeffreys")
# 1 no
BinomCI(12,39+12, method = "jeffreys")

# 0 yes
BinomCI(509,509+92, method = "jeffreys")
# 0 no
BinomCI(92,509+92, method = "jeffreys")

fisher.test(table(mdata$A11a_Main_Animal_Species_Kept.ovine__sheep,
                  mdata$B1_Know_what_antibiotics_are))

########################
#A11a_Main_Animal_Species_Kept.swine__pigs
table(mdata$A11a_Main_Animal_Species_Kept.swine__pigs)
# 1
BinomCI(329,329+323, method = "jeffreys")
# 0
BinomCI(323,329+323, method = "jeffreys")

table(mdata$A11a_Main_Animal_Species_Kept.swine__pigs,
      mdata$B1_Know_what_antibiotics_are)
prop.table(table(mdata$A11a_Main_Animal_Species_Kept.swine__pigs,
                 mdata$B1_Know_what_antibiotics_are),1)

# 1 yes
BinomCI(272,272+57, method = "jeffreys")
# 1 no
BinomCI(57,272+57, method = "jeffreys")

# 0 yes
BinomCI(276,276+47, method = "jeffreys")
# 0 no
BinomCI(47,276+47, method = "jeffreys")

fisher.test(table(mdata$A11a_Main_Animal_Species_Kept.swine__pigs,
                  mdata$B1_Know_what_antibiotics_are))

########################
#A11a_Main_Animal_Species_Kept.poultry__birds
table(mdata$A11a_Main_Animal_Species_Kept.poultry__birds)
# 1
BinomCI(398,398+254, method = "jeffreys")
# 0
BinomCI(254,398+254, method = "jeffreys")

table(mdata$A11a_Main_Animal_Species_Kept.poultry__birds,
      mdata$B1_Know_what_antibiotics_are)
prop.table(table(mdata$A11a_Main_Animal_Species_Kept.poultry__birds,
                 mdata$B1_Know_what_antibiotics_are),1)

# 1 yes
BinomCI(350,350+48, method = "jeffreys")
# 0 yes
BinomCI(48,350+48, method = "jeffreys")

# 0 yes
BinomCI(198,198+56, method = "jeffreys")
# 0 no
BinomCI(56,198+56, method = "jeffreys")

fisher.test(table(mdata$A11a_Main_Animal_Species_Kept.poultry__birds,
                  mdata$B1_Know_what_antibiotics_are))

########################
#A11a_Main_Animal_Species_Kept.rabbits
table(mdata$A11a_Main_Animal_Species_Kept.rabbits)
# 1
BinomCI(38,38+614, method = "jeffreys")
# 0
BinomCI(614,38+614, method = "jeffreys")

table(mdata$A11a_Main_Animal_Species_Kept.rabbits,
      mdata$B1_Know_what_antibiotics_are)
prop.table(table(mdata$A11a_Main_Animal_Species_Kept.rabbits,
                 mdata$B1_Know_what_antibiotics_are),1)

# 1 yes
BinomCI(38,38, method = "jeffreys")
# 1 no
BinomCI(0,38, method = "jeffreys")

# 0 yes
BinomCI(510,510+104, method = "jeffreys")
# 0 no
BinomCI(104,510+104, method = "jeffreys")

fisher.test(table(mdata$A11a_Main_Animal_Species_Kept.rabbits,
                  mdata$B1_Know_what_antibiotics_are))

########################
#A11a_Main_Animal_Species_Kept.others
table(mdata$A11a_Main_Animal_Species_Kept.others)
# 1
BinomCI(94,94+558, method = "jeffreys")
# 0
BinomCI(558,94+558, method = "jeffreys")

table(mdata$A11a_Main_Animal_Species_Kept.others,
      mdata$B1_Know_what_antibiotics_are)
prop.table(table(mdata$A11a_Main_Animal_Species_Kept.others,
                 mdata$B1_Know_what_antibiotics_are),1)

# 1 yes
BinomCI(77,77+17, method = "jeffreys")
# 1 no
BinomCI(17,77+17, method = "jeffreys")


# 0 yes
BinomCI(471,471+87, method = "jeffreys")
# 0 no
BinomCI(87,471+87, method = "jeffreys")

fisher.test(table(mdata$A11a_Main_Animal_Species_Kept.others,
                  mdata$B1_Know_what_antibiotics_are))

##########################################
table(mdata$Specify_Other_Animal_species_k)
@

\subsection{A: other descriptive analysis}
<<>>=
table(mdata$A6_Commonly_Used_Antibiotics)
prop.table(table(mdata$A6_Commonly_Used_Antibiotics))

table(mdata$A7_Which_drugs_do_you_see_are_)
prop.table(table(mdata$A7_Which_drugs_do_you_see_are_))
@

\section{Part A modeling}
<<>>=
mydsub <- mdata[,c(1:5,8,10,12:19,21)] 
str(mydsub)
names(mydsub)
@

\subsection{multivariable logistic regression}
<<>>=
library(plyr)
mydsub$B1_knowatb.num <- mapvalues(mydsub$B1_Know_what_antibiotics_are, 
                                   from = c("no","yes"), to = c("0","1"))
mydsub$B1_knowatb.num <- as.numeric(mydsub$B1_knowatb.num)

mydsub$A8_Farming.cs.rec   <- relevel(mydsub$A8_Farming.cs.rec, 
                                      ref = "commercial")
mydsub$A4_Education_Level.rec   <- relevel(mydsub$A4_Education_Level.rec, 
                                           ref = "none")
@

<<warning = FALSE>>=
# model selection based on all that are significant in univariable or p<0.2,
# without rabbits

mydsub$A8_Farming.cs.rec   <- relevel(mydsub$A8_Farming.cs.rec, 
                                      ref = "commercial")
mydsub$A4_Education_Level.rec   <- relevel(mydsub$A4_Education_Level.rec, 
                                           ref = "none")

m1 <- glm(B1_Know_what_antibiotics_are ~ A1_Age
 + A3_Marital_status.rec              
 + A4_Education_Level.rec 
 + A5_Tribe.rec
 + A8_Farming.cs.rec
 + A10_Average_Monthly_f_the_Household_UGX
 + A11a_Main_Animal_Species_Kept.poultry__birds.r, 
data = mydsub, family = binomial)

summary(m1)

coefficients(m1) # log.odds scale
exp(coefficients(m1)) # odds ratio scale

confint(m1) # log.odds scale
exp(confint(m1)) # log.odds scale

library(multcomp)

summary(glht(m1, linfct = mcp(A8_Farming.cs.rec = c("Tukey"))))
exp(0.8104)
exp(1.9304)
exp(1.1200)
@

\subsection{conditional inference trees with all variables}
<<message = FALSE>>=
library(partykit)
library(rpart)
library(strucchange)
@

<<>>=
mydsub$Age       <- mydsub$A1_Age
mydsub$Gender    <- mydsub$A2_Sex
mydsub$Marital   <- mydsub$A3_Marital_status.rec
mydsub$Education <- mydsub$A4_Education_Level.rec
mydsub$Tribe     <- mydsub$A5_Tribe.rec
mydsub$Source    <- mydsub$A8_Main_source_of_income_for_h.rec
mydsub$Farming   <- mydsub$A8_Farming.cs.rec
mydsub$Income    <- mydsub$A10_Average_Monthly_f_the_Household_UGX
mydsub$Cattle    <- mydsub$A11a_Main_Animal_Species_Kept.bovine__cattle
mydsub$Goats     <- mydsub$A11a_Main_Animal_Species_Kept.caprine__goats
mydsub$Sheep     <- mydsub$A11a_Main_Animal_Species_Kept.ovine__sheep
mydsub$Pigs      <- mydsub$A11a_Main_Animal_Species_Kept.swine__pigs
mydsub$Poultry   <- mydsub$A11a_Main_Animal_Species_Kept.poultry__birds
mydsub$Rabbits   <- mydsub$A11a_Main_Animal_Species_Kept.rabbits
mydsub$Others    <- mydsub$A11a_Main_Animal_Species_Kept.others

mydsub$Farming <- mapvalues(mydsub$A8_Farming.cs.rec, 
                            from = c("commercial", "none", "subsistence"),
                            to = c("com", "no", "sub"))

mydsub$Education <- mapvalues(mydsub$Education,
                              from = c("none","post", "primary"),
                              to = c("no", "po", "pri"))
@

<<>>=
mytree.all.B1 <- ctree(B1_Know_what_antibiotics_are ~ Age
                    + Gender
                    + Marital
                    + Education
                    + Tribe
                    + Source
                    + Farming
                    + Income
                    + Cattle
                    + Goats
                    + Sheep
                    + Pigs
                    + Poultry
                    + Others,
                    data = mydsub)
                   
@

<<>>=
# Fig 1
plot(mytree.all.B1, ep_args = list(justmin = 20),tp_args = list(id = FALSE), 
     main = "") 
@


<<>>=
sctest(mytree.all.B1)
@

\subsection{random forests with all variables}
<<>>=
library(varSelRF)

rfdata <- mydsub[,c("B1_Know_what_antibiotics_are",
                    "Age",
                    "Gender",
                    "Marital",
                    "Education",
                    "Tribe",
                    "Source",
                    "Farming",
                    "Income",
                    "Cattle",
                    "Goats",
                    "Sheep",
                    "Pigs",
                    "Poultry",
                    "Others")]

rf <- randomForest(B1_Know_what_antibiotics_are~., data = rfdata, 
                   ntree = 500, importance = TRUE)
rf.rvi <- randomVarImpsRF(xdata = mydsub[, c(2:15)], 
                          Class = mydsub[, 1], forest = rf, 
                          numrandom = 50, usingCluster = FALSE)
@

<<>>=
randomVarImpsRFplot(rf.rvi, rf, show.var.names = TRUE, 
                    cexPoint = 0.3,cex.axis=0.3)
@

\subsection{conditional inference trees with selected variables}
<<>>=
# just selected variables which were significant in univariable models
my.tree.sel.B1 <- ctree(B1_Know_what_antibiotics_are ~  Age
                    + Marital
                    + Education
                    + Tribe
                    + Farming
                    + Income
                    + Sheep
                    + Poultry,
                      data = mydsub) 

plot(my.tree.sel.B1, ep_args = list(justmin = 20),tp_args = list(id = FALSE), 
     main = "")
@

<<>>=
sctest(my.tree.sel.B1)
@

\section{B: Knowledge on antimicrobials and antimicrobial resistance}
\subsection{descriptive supplementary table 1}
<<>>=
#######################################
# B2_Know_what_antimicrobials_ar

table(mdata$B2_Know_what_antimicrobials_ar)
prop.table(table(mdata$B2_Know_what_antimicrobials_ar))

# yes
BinomCI(381,381+271, method = "jeffreys")

# no 
BinomCI(271,381+271, method = "jeffreys")

#######################################
# B3_Do_you_have_antimicrobials.r

table(mdata$B3_Do_you_have_antimicrobials.r)
prop.table(table(mdata$B3_Do_you_have_antimicrobials.r))
                                         
# yes
BinomCI(340,340+312, method = "jeffreys")

# no
BinomCI(312,340+312, method = "jeffreys")

######################################
# B4_1a_Can_I_please_r_animals_and_crops
#table(mdata$B4_1a_Can_I_please_r_animals_and_crops)
#table(mdata$B4_1b_Can_I_please_or_animals_and_crops)
#table(mdata$B4_1c_Can_I_please_or_animals_and_crops)

#######################################
# B4_2a_Can_I_have_a_at_them_for_humans
#table(mdata$B4_2a_Can_I_have_a_at_them_for_humans)
#table(mdata$B4_2b_Can_I_have_a_at_them_for_humans)
#table(mdata$B4_2c_Can_I_have_a_at_them_for_humans)

######################################
# B5_When_do_you_stop_antibiotic

table(mdata$B5_When_do_you_stop_antibiotic)

                         
a <- c(321,251,44,23,13)
MultinomCI(a)                             
                                      
table(mdata$Specify_Others_001)                                                     
 
#######################################
# B9_Do_you_think_these_conditio  

# table(mdata$B9_Do_you_think_these_conditio)

#######################################
# B9_Do_you_think_these_conditio.hiv_aids

table(mdata$B9_Do_you_think_these_conditio.hiv_aids)  

BinomCI(42,42+610, method = "jeffreys")

#######################################
# B9_Do_you_think_these_conditio.urinary_track_infection__uti

table(mdata$B9_Do_you_think_these_conditio.urinary_track_infection__uti)
 
BinomCI(112,112+540, method = "jeffreys")

#######################################
# B9_Do_you_think_these_conditio.dairrhoea

table(mdata$B9_Do_you_think_these_conditio.dairrhoea)
 
BinomCI(213,312+439, method = "jeffreys")

#######################################
# B9_Do_you_think_these_conditio.cold_and_flu

table(mdata$B9_Do_you_think_these_conditio.cold_and_flu)

BinomCI(364,364+288, method = "jeffreys")

#######################################
# B9_Do_you_think_these_conditio.fever

table(mdata$B9_Do_you_think_these_conditio.fever)

BinomCI(254,254+398, method = "jeffreys")
@

\section{Polytomous latent class analysis questions Q1 to Q10}
\subsection{Descriptive}
<<>>=
# B6 = Q1
table(mdata$Q1)
BinomCI(358,652, method ="jeffreys")
x <- c(358,271,23) 
MultinomCI(x)

table(mdata$Q1,mdata$B6_Do_you_think_this_eat_the_same_illness)
table(mdata$A8_Farming.cs.rec,mdata$Q1)

mdata$Q1 <- as.numeric(levels(mdata$Q1))[mdata$Q1]

table(mdata$Q1,mdata$B6_Do_you_think_this_eat_the_same_illness)
table(mdata$A8_Farming.cs.rec,mdata$Q1)


# no farming
non <- c(115,120,8)
MultinomCI(non)

# comm farming
comm <- c(123,96,12)
MultinomCI(comm)

# subsistence farming
sub <- c(120,55,3)
MultinomCI(sub)

#######################################
# B7 = Q2
table(mdata$Q2)
BinomCI(289,652, method ="jeffreys")
x <- c(289,352,11)
MultinomCI(x)

table(mdata$Q2,mdata$B7_Do_you_think_this_same_symptoms_before)
table(mdata$A8_Farming.cs.rec,mdata$Q2)

mdata$Q2 <- as.numeric(levels(mdata$Q2))[mdata$Q2]

table(mdata$Q2,mdata$B7_Do_you_think_this_same_symptoms_before)
table(mdata$A8_Farming.cs.rec,mdata$Q2)


# no farming
non <- c(81,159,3)
MultinomCI(non)

# comm farming
comm <- c(98,126,7)
MultinomCI(comm)

# subsistence farming
sub <- c(110,67,1)
MultinomCI(sub)

#######################################
# B11.1 = Q3
table(mdata$Q3)
BinomCI(60,652, method ="jeffreys")
x <- c(60,513,79)
MultinomCI(x)

table(mdata$Q3,mdata$B11_1_Antibiotic_res_longer_work_as_well)
table(mdata$A8_Farming.cs.rec,mdata$Q3)

mdata$Q3 <- as.numeric(levels(mdata$Q3))[mdata$Q3]

table(mdata$Q3,mdata$B11_1_Antibiotic_res_longer_work_as_well)
table(mdata$A8_Farming.cs.rec,mdata$Q3)

# no farming
non <- c(18,205,20)
MultinomCI(non)

# comm farming
comm <- c(17,163,51)
MultinomCI(comm)

# subsistence farming
sub <- c(25,145,8)
MultinomCI(sub)

#######################################
# B11.2 = Q4

table(mdata$Q4)
BinomCI(502,652, method ="jeffreys")
x <- c(502,78,72)
MultinomCI(x)

table(mdata$Q4,mdata$B11_2_Many_infection_tment_by_antibiotics)
table(mdata$A8_Farming.cs.rec,mdata$Q4)

mdata$Q4 <- as.numeric(levels(mdata$Q4))[mdata$Q4]

table(mdata$Q4,mdata$B11_2_Many_infection_tment_by_antibiotics)
table(mdata$A8_Farming.cs.rec,mdata$Q4)

# no farming
non <- c(180,34,29)
MultinomCI(non)

# comm farming
comm <- c(181,15,35)
MultinomCI(comm)

# subsistence farming
sub <- c(141,29,8)
MultinomCI(sub)

#######################################
# B11.3 = Q5
table(mdata$Q5)
BinomCI(504,652, method ="jeffreys")
x <- c(504,93,55)
MultinomCI(x)

table(mdata$Q5,mdata$B11_3_If_bacteria_ar_nfections_they_cause)
table(mdata$A8_Farming.cs.rec,mdata$Q5)

mdata$Q5 <- as.numeric(levels(mdata$Q5))[mdata$Q5]

table(mdata$Q5,mdata$B11_3_If_bacteria_ar_nfections_they_cause)
table(mdata$A8_Farming.cs.rec,mdata$Q5)

# no farming
non <- c(197,29,17)
MultinomCI(non)

# comm farming
comm <- c(159,43,29)
MultinomCI(comm)

# subsistence farming
sub <- c(148,21,9)
MultinomCI(sub)

#######################################
# B11.4 = Q6
table(mdata$Q6)
BinomCI(543,652, method ="jeffreys")
x <- c(543,78,31)
MultinomCI(x)

table(mdata$Q6,mdata$B11_4_Antibiotic_res_fect_me_or_my_family)
table(mdata$A8_Farming.cs.rec,mdata$Q6)

mdata$Q6 <- as.numeric(levels(mdata$Q6))[mdata$Q6]

table(mdata$Q6,mdata$B11_4_Antibiotic_res_fect_me_or_my_family)
table(mdata$A8_Farming.cs.rec,mdata$Q6)

# no farming
non <- c(203,29,11)
MultinomCI(non)

# comm farming
comm <- c(197,22,12)
MultinomCI(comm)

# subsistence farming
sub <- c(143,27,8)
MultinomCI(sub)

#######################################
# B11.5 = Q7
table(mdata$Q7)
BinomCI(343,652, method ="jeffreys")
x <- c(343,208,101)
MultinomCI(x)

table(mdata$Q7,mdata$B11_5_Antibiotic_res_not_in_our_country)
table(mdata$A8_Farming.cs.rec,mdata$Q7)

mdata$Q7 <- as.numeric(levels(mdata$Q7))[mdata$Q7]

table(mdata$Q7,mdata$B11_5_Antibiotic_res_not_in_our_country)
table(mdata$A8_Farming.cs.rec,mdata$Q7)

# no farming
non <- c(97,110,36)
MultinomCI(non)

# comm farming
comm <- c(136,52,43)
MultinomCI(comm)

# subsistence farming
sub <- c(110,46,22)
MultinomCI(sub)

#######################################
# B11.6 = Q8
table(mdata$Q8)
BinomCI(154,652, method ="jeffreys")
x <- c(154,416,82)
MultinomCI(x)

table(mdata$Q8,mdata$B11_6_Antibiotic_res_ntibiotics_regularly)
table(mdata$A8_Farming.cs.rec,mdata$Q8)

mdata$Q8 <- as.numeric(levels(mdata$Q8))[mdata$Q8]

table(mdata$Q8,mdata$B11_6_Antibiotic_res_ntibiotics_regularly)
table(mdata$A8_Farming.cs.rec,mdata$Q8)

# no farming
non <- c(56,161,26)
MultinomCI(non)

# comm farming
comm <- c(66,130,35)
MultinomCI(comm)

# subsistence farming
sub <- c(32,125,21)
MultinomCI(sub)

#######################################
# B11.7 = Q9
table(mdata$Q9)
BinomCI(509,652, method ="jeffreys")
x <- c(509,90,53)
MultinomCI(x)

table(mdata$Q9,mdata$B11_7_Bacteria_which_rom_person_to_person)
table(mdata$A8_Farming.cs.rec,mdata$Q9)

mdata$Q <- as.numeric(levels(mdata$Q9))[mdata$Q9]

table(mdata$Q9,mdata$B11_7_Bacteria_which_rom_person_to_person)
table(mdata$A8_Farming.cs.rec,mdata$Q9)

# no farming
non <- c(56,161,26)
MultinomCI(non)

# comm farming
comm <- c(66,130,35)
MultinomCI(comm)

# subsistence farming
sub <- c(32,125,21)
MultinomCI(sub)


#######################################
# B11.8 = Q10
table(mdata$Q10)
BinomCI(395,652, method ="jeffreys")
x <- c(395,114,143)

table(mdata$Q10,mdata$B11_8_Antibiotic_res_much_more_dangerous)
table(mdata$A8_Farming.cs.rec,mdata$Q)

mdata$Q10 <- as.numeric(levels(mdata$Q10))[mdata$Q10]

table(mdata$Q10,mdata$B11_8_Antibiotic_res_much_more_dangerous)
table(mdata$A8_Farming.cs.rec,mdata$Q10)

# no farming
non <- c(168,39,36)
MultinomCI(non)

# comm farming
comm <- c(117,46,68)
MultinomCI(comm)

# subsistence farming
sub <- c(110,29,39)
MultinomCI(sub)
@

<<>>=
Q1 <- mdata$Q1
Q2 <- mdata$Q2
Q3 <- mdata$Q3
Q4 <- mdata$Q4
Q5 <- mdata$Q5
Q6 <- mdata$Q6
Q7 <- mdata$Q7
Q8 <- mdata$Q8
Q9 <- mdata$Q9
Q10 <- mdata$Q10

library(poLCA)

fa0 <- cbind(Q1,      # 
            Q2,       # 
            Q3,       # 
            Q4,       # 
            Q5,       # 
            Q6,       # 
            Q7,       #
            Q8,       # 
            Q9,
            Q10) ~ 1 
@

<<>>=
set.seed(3104)
lca10 <- poLCA(fa0, mdata, nclass=1, nrep=20, maxiter=50000) 
set.seed(3104)
lca20 <- poLCA(fa0, mdata, nclass=2, nrep=20, maxiter=50000) 
set.seed(3104)
lca30 <- poLCA(fa0, mdata, nclass=3, nrep=20, maxiter=50000)
set.seed(3104)
lca40 <- poLCA(fa0, mdata, nclass=4, nrep=20, maxiter=50000)
set.seed(3104)
lca50 <- poLCA(fa0, mdata, nclass=5, nrep=20, maxiter=50000)
@

<<>>=
lca10$bic; lca20$bic; lca30$bic; lca40$bic; lca50$bic # best lc3
@

<<>>=
# Fig 2
set.seed(454545)
lca30 <- poLCA(fa0, mdata, nclass=3, nrep=20, maxiter=50000, 
               na.rm=TRUE, graphs = T) 
@

<<>>=
mydsub$predictedclass.Q <- lca30$predclass
mydsub$predictedclass.Q <- as.factor(mydsub$predictedclass.Q)

table(mydsub$predictedclass.Q)
table(mydsub$predictedclass.Q,mydsub$A8_Farming.cs.rec)
prop.table(table(mydsub$predictedclass.Q,mydsub$A8_Farming.cs.rec),2)
@

<<>>=
mytree.class.all.Q <- ctree(predictedclass.Q ~ Age
                    + Gender
                    + Marital
                    + Education
                    + Tribe
                    + Source
                    + Farming
                    + Income
                    + Cattle
                    + Goats
                    + Sheep
                    + Pigs
                    + Poultry
                    + Others,
                    data = mydsub)

plot(mytree.class.all.Q, 
     ep_args = list(justmin = 20),
     tp_args = list(id = FALSE), 
     main = "")                    
@

\section{Polytomous latent class analysis questions C1 to C8}
\subsection{Descriptive}
<<>>=

table(mdata$C1)
a <- c(114,23,10,1,504)
MultinomCI(a)

tapply(mdata$C1,mdata$A8_Farming.cs.rec,mean)
tapply(mdata$C1,mdata$A8_Farming.cs.rec,sd)
##############

table(mdata$C2)
a <- c(162,33,42,19,396)
MultinomCI(a)

tapply(mdata$C2,mdata$A8_Farming.cs.rec,mean)
tapply(mdata$C2,mdata$A8_Farming.cs.rec,sd)
##############

table(mdata$C12_3_People_should_for_other_illnesses)
a <- c(122,58,46,11,415)
MultinomCI(a)

tapply(mdata$C3,mdata$A8_Farming.cs.rec,mean)
tapply(mdata$C3,mdata$A8_Farming.cs.rec,sd)
##############

table(mdata$C4)
a <- c(96,13,7,32,504)
MultinomCI(a)

tapply(mdata$C4,mdata$A8_Farming.cs.rec,mean)
tapply(mdata$C4,mdata$A8_Farming.cs.rec,sd)
##############

table(mdata$C12_5_People_should_heir_hands_regularly) # just 4 categories
a <- c(52,3,1,596)
MultinomCI(a)

tapply(mdata$C5,mdata$A8_Farming.cs.rec,mean)
tapply(mdata$C5,mdata$A8_Farming.cs.rec,sd)
##############

table(mdata$C6)
a <- c(111,46,42,8,445)
MultinomCI(a)

tapply(mdata$C6,mdata$A8_Farming.cs.rec,mean)
tapply(mdata$C6,mdata$A8_Farming.cs.rec,sd)
##############

table(mdata$C7)
a <- c(156,8,4,10,474)
MultinomCI(a)

tapply(mdata$C7,mdata$A8_Farming.cs.rec,mean)
tapply(mdata$C7,mdata$A8_Farming.cs.rec,sd)
##############

table(mdata$C8)
a <- c(156,9,7,6,474)
MultinomCI(a)

tapply(mdata$C8,mdata$A8_Farming.cs.rec,mean)
tapply(mdata$C8,mdata$A8_Farming.cs.rec,sd)
@

\subsection{Polytomous latent class analysis}
<<>>=
library(poLCA)

C1 <- mdata$C1
C2 <- mdata$C2
C3 <- mdata$C3
C4 <- mdata$C4
C6 <- mdata$C6
C7 <- mdata$C7
C8 <- mdata$C8 
fb0 <- cbind(C1,      # 
             C2,       # 
             C3,       # 
             C4,       # 
             C6,       # 
             C7,       #
             C8) ~ 1 
@

<<>>=
set.seed(2013)
lc10 <- poLCA(fb0, mdata, nclass=1, nrep=20, maxiter=50000) 
set.seed(2013)
lc20 <- poLCA(fb0, mdata, nclass=2, nrep=20, maxiter=50000) 
set.seed(2013)
lc30 <- poLCA(fb0, mdata, nclass=3, nrep=20, maxiter=50000) 
set.seed(2013)
lc40 <- poLCA(fb0, mdata, nclass=4, nrep=20, maxiter=50000)
set.seed(2013)
lc50 <- poLCA(fb0, mdata, nclass=5, nrep=20, maxiter=50000)
@

<<>>=
lc10$bic; lc20$bic; lc30$bic; lc40$bic; lc50$bic # best lc2
@

<<>>=
set.seed(2013)
lc20 <- poLCA(fb0, mdata, nclass=2, nrep=20, 
              maxiter=50000, na.rm=TRUE, graphs = T) 
@


<<>>=
mydsub$predictedclass.C <- lc20$predclass
mydsub$predictedclass.C <- as.factor(mydsub$predictedclass.C)

table(mydsub$predictedclass.C)
table(mydsub$predictedclass.C,mydsub$A8_Farming.cs.rec)
prop.table(table(mydsub$predictedclass.C,mydsub$A8_Farming.cs.rec),2)
@

\subsection{conditional inference trees for questions C}
<<>>=
library(partykit)
library(rpart)
@

<<>>=
mytree.class.all.C <- ctree(predictedclass.C ~ Age
                    + Gender
                    + Marital
                    + Education
                    + Tribe
                    + Source
                    + Farming
                    + Income
                    + Cattle
                    + Goats
                    + Sheep
                    + Pigs
                    + Poultry
                    + Others,
                    data = mydsub)

plot(mytree.class.all.C, 
     ep_args = list(justmin = 20),
     tp_args = list(id = FALSE), 
     main = "")    
@

\section{part D: descriptive}
<<D+>>=
#subset those who keep animals
anim <- subset(mdata,
               mdata$D1_Do_you_rear_any_animals_in_ == "yes")
dim(anim)
@

<<>>=
table(mdata$D1_Do_you_rear_any_animals_in_)

BinomCI(619,652, method = "jeffreys")

table(mdata$A8_Farming.cs.rec,
                 mdata$D1_Do_you_rear_any_animals_in_)
prop.table(table(mdata$A8_Farming.cs.rec,
                 mdata$D1_Do_you_rear_any_animals_in_))

# commercial
BinomCI(217,217+14, method = "jeffreys")

# none
BinomCI(229,229+14, method = "jeffreys")

# subsistence
BinomCI(173,173+5, method = "jeffreys")
@

<<D2>>=
table(mdata$D2_What_animals_do_you_own_in_.poultry)
BinomCI(391,391+261, method = "jeffreys")


table(mdata$A8_Farming.cs.rec,
      mdata$D2_What_animals_do_you_own_in_.poultry)
prop.table(table(mdata$A8_Farming.cs.rec,
                 mdata$D2_What_animals_do_you_own_in_.poultry),1)

# poultry in no farming
BinomCI(147,147+96, method = "jeffreys")

# poultry in comm
BinomCI(129,129+102, method = "jeffreys")

# poultry in sub
BinomCI(115, 115+63, method = "jeffreys")
@

<<>>=
table(mdata$D2_What_animals_do_you_own_in_.pig)
BinomCI(314,314+338, method = "jeffreys")

table(mdata$A8_Farming.cs.rec,
      mdata$D2_What_animals_do_you_own_in_.pig)

#  in no farming
BinomCI(104,104 + 139, method = "jeffreys")

#  in comm
BinomCI(118,118 + 113, method = "jeffreys")

#  in sub
BinomCI(92,92 + 86, method = "jeffreys")

@

<<>>=
table(mdata$D2_What_animals_do_you_own_in_.cattle)
BinomCI(206,206+446, method = "jeffreys")

table(mdata$A8_Farming.cs.rec,
      mdata$D2_What_animals_do_you_own_in_.cattle)

#  in no farming
BinomCI(62,62 + 181, method = "jeffreys")

#  in comm
BinomCI(83,83 +148, method = "jeffreys")

#  in sub
BinomCI(61,61 + 117, method = "jeffreys")
@

<<>>=
table(mdata$D2_What_animals_do_you_own_in_.goat_sheep)
BinomCI(231,231+421, method = "jeffreys")

table(mdata$A8_Farming.cs.rec,
      mdata$D2_What_animals_do_you_own_in_.goat_sheep)

#  in no farming
BinomCI(93,93+150, method = "jeffreys")

#  in comm
BinomCI(80,80+151, method = "jeffreys")

#  in sub
BinomCI(58,58+120, method = "jeffreys")
@

<<>>=
table(mdata$D2_What_animals_do_you_own_in_.dog_cat)
BinomCI(47,47+605, method = "jeffreys")

table(mdata$A8_Farming.cs.rec,
      mdata$D2_What_animals_do_you_own_in_.dog_cat)

#  in no farming
BinomCI(13,13+230, method = "jeffreys")

#  in comm
BinomCI(23,23+208, method = "jeffreys")

#  in sub
BinomCI(11,11+167, method = "jeffreys")
@

<<>>=
table(mdata$D2_What_animals_do_you_own_in_.others_specify)
BinomCI(33,33 + 619, method = "jeffreys")

table(mdata$A8_Farming.cs.rec,mdata$D2_What_animals_do_you_own_in_.others_specify)

#  in no farming
BinomCI(18,18+226, method = "jeffreys")

#  in comm
BinomCI(5,5+225, method = "jeffreys")

#  in sub
BinomCI(10,10+168, method = "jeffreys")
@

<<D4>>=
# jsut with subset of thise which rear animals
table(anim$D4_Why_do_you_normally_use_the.to_treat_sick_animals)
BinomCI(434,619, method = "jeffreys")

table(anim$A8_Farming.cs.rec,anim$D4_Why_do_you_normally_use_the.to_treat_sick_animals)

#  in no farming
BinomCI(145,145+84, method = "jeffreys")

#  in comm
BinomCI(132,132+85, method = "jeffreys")

#  in sub
BinomCI(157,157+16, method = "jeffreys")
@

<<>>=
table(anim$D4_Why_do_you_normally_use_the.to_prevent_sick_animals_becoming_sick)
BinomCI(282,619, method = "jeffreys")

table(anim$A8_Farming.cs.rec,
      anim$D4_Why_do_you_normally_use_the.to_prevent_sick_animals_becoming_sick)

#  in no farming
BinomCI(88,88+141, method = "jeffreys")

#  in comm
BinomCI(86,86+131, method = "jeffreys")

#  in sub
BinomCI(108,108+65, method = "jeffreys")
@

<<>>=
table(anim$D4_Why_do_you_normally_use_the.to_fatten_increase_growth_of_the_animals)
BinomCI(73,619, method = "jeffreys")

table(anim$A8_Farming.cs.rec,
      anim$D4_Why_do_you_normally_use_the.to_fatten_increase_growth_of_the_animals)

#  in no farming
BinomCI(29,29+200, method = "jeffreys")

#  in comm
BinomCI(18,18+199, method = "jeffreys")

#  in sub
BinomCI(26,26+147, method = "jeffreys")
@

<<>>=
table(anim$D4_Why_do_you_normally_use_the.to_kill_ticks_and_other_pests)
BinomCI(136,619, method = "jeffreys")

table(anim$A8_Farming.cs.rec,
      anim$D4_Why_do_you_normally_use_the.to_kill_ticks_and_other_pests)

#  in no farming
BinomCI(35,35+194, method = "jeffreys")

#  in comm
BinomCI(30,30+187, method = "jeffreys")

#  in sub
BinomCI(71,71+102, method = "jeffreys")
@

<<>>=
table(anim$D4_Why_do_you_normally_use_the.others)
BinomCI(38,619, method = "jeffreys")

table(anim$A8_Farming.cs.rec,anim$D4_Why_do_you_normally_use_the.others)

#  in no farming
BinomCI(12,12+217, method = "jeffreys")

#  in comm
BinomCI(18,18+199, method = "jeffreys")

#  in sub
BinomCI(8,8+165, method = "jeffreys")
@

<<>>=
#table(anim$Specify_Others_002)
@

<<D5>>=
table(anim$D5_When_administering_these_dr.only_sick_animals)
BinomCI(395,619, method = "jeffreys")
@

<<>>=
table(anim$D5_When_administering_these_dr.all_animals_of_the_same_species)
BinomCI(73,619, method = "jeffreys")
@

<<>>=
table(anim$D5_When_administering_these_dr.all_animals__different_species)
BinomCI(31,619, method = "jeffreys")
@

<<>>=
table(anim$D5_When_administering_these_dr.other__specify)
BinomCI(2,619, method = "jeffreys")
@

<<D6>>=
table(anim$D6_How_do_you_normally_access_.veterinary_worker)
BinomCI(301,301+133+185, method = "jeffreys")
@

<<>>=
table(anim$D6_How_do_you_normally_access_.veterinary_drugshop)
BinomCI(156,156+278+185, method = "jeffreys")
@

<<>>=
table(anim$D6_How_do_you_normally_access_.human_pharmacy_drug_shop)
BinomCI(22,22+412+185, method = "jeffreys")
@

<<>>=
table(anim$D6_How_do_you_normally_access_.market)
BinomCI(22,22+185+412, method = "jeffreys")
@

<<>>=
table(anim$D6_How_do_you_normally_access_.other_farmers)
BinomCI(78,78+356+185, method = "jeffreys")

@

<<>>=
table(anim$D6_How_do_you_normally_access_.others)
BinomCI(7,619, method = "jeffreys")

@

<<D7>>=
table(anim$D7_Why_do_you_use_human_drugs_)
BinomCI(106,619, method = "jeffreys")
@

<<>>=
table(anim$D7_Why_do_you_use_human_drugs_.easily_available)
BinomCI(77,619, method = "jeffreys")
@

<<>>=
table(anim$D7_Why_do_you_use_human_drugs_.cheaper)
BinomCI(29,619, method = "jeffreys")
@

<<>>=
table(anim$D7_Why_do_you_use_human_drugs_.they_are_more_effective)
BinomCI(21,619, method = "jeffreys")
@

<<>>=
table(anim$D7_Why_do_you_use_human_drugs_.others)
BinomCI(14,619, method = "jeffreys")

@

<<>>=
#table(anim$Others_Specify_004)
@

<<D8>>=
table(anim$D8_Do_you_normally_get_advice_)
BinomCI(535,619, method = "jeffreys")

table(anim$A8_Farming.cs.rec,anim$D8_Do_you_normally_get_advice_)
 
#  in no farming
BinomCI(199,199+30, method = "jeffreys")

#  in comm
BinomCI(181,181+36, method = "jeffreys")

#  in sub
BinomCI(155,155+18, method = "jeffreys")
@

<<D9>>=
table(anim$D9_From_which_avenues_do_you_n)
@

<<>>=
table(anim$D9_From_which_avenues_do_you_n.veterinary_worker)
BinomCI(473,619, method = "jeffreys")
@

<<>>=
table(anim$D9_From_which_avenues_do_you_n.human_health_worker)
BinomCI(22,619, method = "jeffreys")
@

<<>>=
table(anim$D9_From_which_avenues_do_you_n.other_farmer)
BinomCI(149,619, method = "jeffreys")
@

<<>>=
table(anim$D9_From_which_avenues_do_you_n.package_label)
BinomCI(36,619, method = "jeffreys")
@

<<>>=
table(anim$D9_From_which_avenues_do_you_n.other_capacity)
BinomCI(11,619, method = "jeffreys")
@

<<>>=
#table(anim$Others_Specify_005)
@

<<>>=
table(anim$D10_For_how_long_do_you_normal)

# provider 353
BinomCI(353,619,method ="jeffreys")

# until cured 113
BinomCI(113,619,method = "jeffreys")

# afford 76
BinomCI(76,619,method = "jeffreys")

# other 27
BinomCI(27,619,method = "jeffreys")

# package empty 25
BinomCI(25,619,method = "jeffreys")
@

<<>>=
#table(anim$Others_Specify_006)
@

<<D11>>=
table(anim$D11_Who_normally_administers_t)
a <- c(32,68,14,202,303)
MultinomCI(a)
@

<<D12>>=
table(anim$D12_How_are_the_drugs_normally.orally)
BinomCI(372,619, method = "jeffreys")
@

<<>>=
table(anim$D12_How_are_the_drugs_normally.injection)
BinomCI(365,619, method = "jeffreys")
@

<<>>=
table(anim$D12_How_are_the_drugs_normally.with_water)
BinomCI(236,619, method = "jeffreys")
@

<<>>=
table(anim$D12_How_are_the_drugs_normally.with_feeds)
BinomCI(110,619, method = "jeffreys")
@

<<>>=
table(anim$D12_How_are_the_drugs_normally.other)
BinomCI(47,619, method = "jeffreys")
@

<<>>=
#table(anim$Others_Specify_008)
@

<<D13>>=
table(anim$D13_Do_you_sell_or_consume_ani)
BinomCI(162,349+108, method = "jeffreys")
@

<<D14>>=
table(anim$D14_For_how_long_would_you_wai)

a <- c(162,146,131,125,50,5)
MultinomCI(a)
@

<<D15>>=
#table(anim$Others_Specify_009)
@

<<>>=
#table(anim$D15_What_do_you_normally_do_wi)
@

<<>>=
table(anim$D15_What_do_you_normally_do_wi.deposited_in_communal_bins_and)
#BinomCI(189,619, method = "jeffreys")
@

<<>>=
table(anim$D15_What_do_you_normally_do_wi.placed_in_a_rubbish_pit_next_t)
#BinomCI(89,619, method = "jeffreys")
@

<<>>=
table(anim$D15_What_do_you_normally_do_wi.placed_in_a_communal_rubbish_p)
#BinomCI(76,619, method = "jeffreys")
@

<<>>=
table(anim$D15_What_do_you_normally_do_wi.burned)
#BinomCI(317,619, method = "jeffreys")
@

<<>>=
table(anim$D15_What_do_you_normally_do_wi.thrown_in_a_drain_open_area)
BinomCI(42,619, method = "jeffreys")
@

<<>>=
table(anim$D15_What_do_you_normally_do_wi.thrown_in_a_pit_latrine)
#BinomCI(100,619, method = "jeffreys")
@

<<>>=
table(anim$D15_What_do_you_normally_do_wi.other)
BinomCI(58,619, method = "jeffreys")
@

<<>>=
#table(anim$Specify_Others_003)
@

<<D16>>=
table(anim$D16_What_are_some_of_the_healt)
@


\end{document}
